# Supplementary material for: Diethyl 4-[2-(4-meth­oxy­phen­yl)-1H-pyrazol-3-yl]-2,6-dimethyl-1,4-dihydro­pyridine-3,5-dicarboxyl­ate
Source: Acta Crystallogr Sect E Struct Rep Online. 2011 May 14;67(Pt 6):o1417–8. doi: 10.1107/S1600536811017600 (PMC3120286; doi:10.1107/S1600536811017600)
Supplement: Supplementary file 1 [file e-67-o1417-sup1.cif]

##############################################################################
#                                                                            #
# This CIF contains the data in a paper accepted for publication in          #
# Acta Crystallographica Section E. It conforms to the requirements of       #
# Notes for Authors for Acta Crystallographica Section E, and has been       #
# peer reviewed under the auspices of the IUCr Commission on Journals.       #
#                                                                            #
# Full details of the Crystallographic Information File format               #
# are given in the paper "The Crystallographic Information File (CIF):       #
# a New Standard Archive File for Crystallography" by S. R. Hall, F. H.      #
# Allen and I. D. Brown [Acta Cryst. (1991), A47, 655-685].                  #
#                                                                            #
# The current version of the core CIF dictionary is obtainable from          #
# ftp://ftp.iucr.org/pub/cif_core.dic.                                       #
#                                                                            #
# Software is freely available for graphical display of the structure(s)     #
# in this CIF. For information consult the CIF software page                 #
# http://www.iucr.org/resources/cif/software.                                #
#                                                                            #
# This file may be used for bona fide research purposes within the           #
# scientific community so long as proper attribution is given to the journal # 
# article from which it was obtained.                                        #
#                                                                            #
##############################################################################
data_global
_audit_creation_method     'form.cif (version 2.0)'
_journal_data_validation_number     ?
_journal_date_recd_electronic     2011-05-03
_journal_date_accepted     2011-05-10
_journal_name_full     'Acta Crystallographica, Section E'
_journal_year     2011
_journal_volume     67
_journal_issue      6
_journal_page_first     o1417
_journal_page_last     o1418
_journal_paper_category     QO
_journal_coeditor_code     IS2709
_publ_contact_author_name     'Prof. Fun, Hoong-Kun'
_publ_contact_author_address
;
      X-ray Crystallography Unit
      School of Physics
      Universiti Sains Malaysia
      11800 USM, Penang
      MALAYSIA
;
_publ_contact_author_email     'hkfun@usm.my'
_publ_contact_author_fax     '604 6579150'
_publ_contact_author_phone     '604 6533652'
_publ_section_title
;\
Diethyl
4-[2-(4-methoxyphenyl)-1<i>H</i>-pyrazol-3-yl]-2,6-dimethyl-1,4-\
dihydropyridine-3,5-dicarboxylate
;
loop_
    _publ_author_name
    _publ_author_footnote
    _publ_author_address
    'Hoong-Kun Fun'
;
      Thomson Reuters ResearcherID: A-3561-2009.
;
;
      X-ray Crystallography Unit
      School of Physics
      Universiti Sains Malaysia
      11800 USM, Penang
      Malaysia
;
    'Madhukar Hemamalini' ?
;
      X-ray Crystallography Unit
      School of Physics
      Universiti Sains Malaysia
      11800 USM, Penang
      Malaysia
;
    'A. M. Vijesh'
;
      On secondment to: SeQuent Scientific Ltd, No. 120 A & B,
                        Industrial Area, Baikampady, New Mangalore,
                         Karnataka 575 011, India.
;
;
      Department of Chemistry
      National Institute of Technology
      Karnataka
      Surathkal
      Mangalore 575 025
      India
;
    'A. M. Isloor' ?
;
      Department of Chemistry
      National Institute of Technology
      Karnataka
      Surathkal
      Mangalore 575 025
      India
;
    'Shridhar Malladi' ?
;
      Department of Chemistry
      National Institute of Technology
      Karnataka
      Surathkal
      Mangalore 575 025
      India
;
data_I
_audit_creation_method     SHELXL-97
_chemical_name_systematic
;
Diethyl 4-[2-(4-methoxyphenyl)-1<i>H</i>-pyrazol-3-yl]-2,6-dimethyl-
1,4-dihydropyridine-3,5-dicarboxylate
;
_chemical_name_common     ?
_chemical_formula_moiety     'C23 H27 N3 O5'
_chemical_formula_sum     'C23 H27 N3 O5'
_chemical_formula_iupac     'C23 H27 N3 O5'
_chemical_formula_weight     425.48
_chemical_melting_point     ?
_symmetry_cell_setting     triclinic
_symmetry_space_group_name_H-M     'P -1'
_symmetry_space_group_name_Hall     '-P 1'
loop_
    _symmetry_equiv_pos_as_xyz
    'x, y, z'
    '-x, -y, -z'
_cell_length_a     8.58000(10)
_cell_length_b     11.12860(10)
_cell_length_c     11.49960(10)
_cell_angle_alpha     94.4250(10)
_cell_angle_beta     99.1910(10)
_cell_angle_gamma     92.9920(10)
_cell_volume     1078.368(18)
_cell_formula_units_Z     2
_cell_measurement_reflns_used     9992
_cell_measurement_theta_min     2.41
_cell_measurement_theta_max     32.92
_cell_measurement_temperature     100.0(10)
_exptl_crystal_description     block
_exptl_crystal_colour     yellow
_exptl_crystal_size_max     0.39
_exptl_crystal_size_mid     0.23
_exptl_crystal_size_min     0.22
_exptl_crystal_density_diffrn     1.310
_exptl_crystal_density_meas     ?
_exptl_crystal_density_method     'not measured'
_exptl_crystal_F_000     452
_exptl_absorpt_coefficient_mu     0.093
_exptl_absorpt_correction_type     multi-scan
_exptl_absorpt_process_details     '(<i>SADABS</i>; Bruker, 2009)'
_exptl_absorpt_correction_T_min     0.9648
_exptl_absorpt_correction_T_max     0.9801
_exptl_special_details
;
The crystal was placed in the cold stream of an Oxford Cryosystems Cobra
open-flow nitrogen cryostat (Cosier & Glazer, 1986) operating at
100.0(1) K.
;
_diffrn_ambient_temperature     100.0(10)
_diffrn_radiation_type     MoK\a
_diffrn_radiation_wavelength     0.71073
_diffrn_radiation_source     'fine-focus sealed tube'
_diffrn_radiation_monochromator     graphite
_diffrn_measurement_device_type
;
Bruker SMART APEXII CCD area-detector
;
_diffrn_measurement_method     '\f and \w'
_diffrn_detector_area_resol_mean     .
_diffrn_reflns_number     28279
_diffrn_reflns_av_R_equivalents     0.0223
_diffrn_reflns_av_sigmaI/netI     0.0267
_diffrn_reflns_theta_min     1.84
_diffrn_reflns_theta_max     32.00
_diffrn_reflns_theta_full     32.00
_diffrn_measured_fraction_theta_max     0.993
_diffrn_measured_fraction_theta_full     0.993
_diffrn_reflns_limit_h_min     -12
_diffrn_reflns_limit_h_max     12
_diffrn_reflns_limit_k_min     -16
_diffrn_reflns_limit_k_max     16
_diffrn_reflns_limit_l_min     -17
_diffrn_reflns_limit_l_max     17
_diffrn_standards_number     0
_diffrn_standards_interval_count     .
_diffrn_standards_interval_time     .
_diffrn_standards_decay_%     ?
_refine_special_details
;
 Refinement of F^2^ against ALL reflections.  The weighted R-factor wR and
 goodness of fit S are based on F^2^, conventional R-factors R are based
 on F, with F set to zero for negative F^2^. The threshold expression of
 F^2^ > 2\s(F^2^) is used only for calculating R-factors(gt) etc. and is
 not relevant to the choice of reflections for refinement.  R-factors based
 on F^2^ are statistically about twice as large as those based on F, and R-
 factors based on ALL data will be even larger.
;
_reflns_number_total     7437
_reflns_number_gt     5974
_reflns_threshold_expression     I>2\s(I)
_refine_ls_structure_factor_coef     Fsqd
_refine_ls_matrix_type     full
_refine_ls_R_factor_all     0.0594
_refine_ls_R_factor_gt     0.0460
_refine_ls_wR_factor_gt     0.1210
_refine_ls_wR_factor_ref     0.1338
_refine_ls_goodness_of_fit_ref     1.052
_refine_ls_restrained_S_all     1.052
_refine_ls_number_reflns     7437
_refine_ls_number_parameters     293
_refine_ls_number_restraints     0
_refine_ls_hydrogen_treatment     mixed
_refine_ls_weighting_scheme     calc
_refine_ls_weighting_details
         'calc w=1/[\s^2^(Fo^2^)+(0.0684P)^2^+0.3274P] where P=(Fo^2^+2Fc^2^)/3'
_atom_sites_solution_hydrogens     geom
_atom_sites_solution_primary     direct
_atom_sites_solution_secondary     difmap
_refine_ls_shift/su_max     0.001
_refine_ls_shift/su_mean     0.000
_refine_diff_density_max     0.505
_refine_diff_density_min     -0.290
_refine_ls_extinction_method     none
_refine_ls_extinction_coef     ?
loop_
    _atom_type_symbol
    _atom_type_description
    _atom_type_scat_dispersion_real
    _atom_type_scat_dispersion_imag
    _atom_type_scat_source
    'C' 'C' 0.0033 0.0016
                         'International Tables Vol C Tables 4.2.6.8 and 6.1.1.4'
    'H' 'H' 0.0000 0.0000
                         'International Tables Vol C Tables 4.2.6.8 and 6.1.1.4'
    'N' 'N' 0.0061 0.0033
                         'International Tables Vol C Tables 4.2.6.8 and 6.1.1.4'
    'O' 'O' 0.0106 0.0060
                         'International Tables Vol C Tables 4.2.6.8 and 6.1.1.4'
_computing_data_collection     'APEX2 (Bruker, 2009)'
_computing_cell_refinement     'SAINT (Bruker, 2009)'
_computing_data_reduction     'SAINT (Bruker, 2009)'
_computing_structure_solution     'SHELXTL (Sheldrick, 2008)'
_computing_structure_refinement     'SHELXTL (Sheldrick, 2008)'
_computing_molecular_graphics     'SHELXTL (Sheldrick, 2008)'
_computing_publication_material
                             'SHELXTL (Sheldrick, 2008) and PLATON (Spek, 2009)'
loop_
    _atom_site_type_symbol
    _atom_site_label
    _atom_site_fract_x
    _atom_site_fract_y
    _atom_site_fract_z
    _atom_site_U_iso_or_equiv
    _atom_site_adp_type
    _atom_site_calc_flag
    _atom_site_refinement_flags
    _atom_site_occupancy
    _atom_site_symmetry_multiplicity
    _atom_site_disorder_assembly
    _atom_site_disorder_group
    O O1 0.16548(9) 0.44561(8) 0.87653(7) 0.02135(17) Uani d . 1 1 . .
    O O2 0.38602(9) 0.35073(8) 0.93477(7) 0.01969(16) Uani d . 1 1 . .
    O O3 0.47154(11) 0.01240(8) 0.66212(9) 0.0295(2) Uani d . 1 1 . .
    O O4 0.25759(10) -0.00120(7) 0.52149(7) 0.02201(17) Uani d . 1 1 . .
    O O5 0.90976(11) 0.04691(9) 1.17677(8) 0.0292(2) Uani d . 1 1 . .
    N N1 0.25821(10) 0.36906(8) 0.52613(8) 0.01673(17) Uani d . 1 1 . .
    N N2 0.83784(11) 0.41106(8) 0.76648(8) 0.01671(17) Uani d . 1 1 . .
    N N3 0.77514(11) 0.47186(9) 0.67396(8) 0.01983(18) Uani d . 1 1 . .
    C C1 0.29133(12) 0.24919(10) 0.50498(9) 0.01684(19) Uani d . 1 1 . .
    C C2 0.36451(12) 0.19308(9) 0.59735(9) 0.01576(18) Uani d . 1 1 . .
    C C3 0.43164(11) 0.26769(9) 0.71308(9) 0.01462(18) Uani d . 1 1 . .
    H H3A 0.4394 0.2133 0.7788 0.018 Uiso calc R 1 1 . .
    C C4 0.31145(12) 0.36043(9) 0.73257(9) 0.01510(18) Uani d . 1 1 . .
    C C5 0.24375(12) 0.41694(9) 0.63803(9) 0.01594(18) Uani d . 1 1 . .
    C C6 0.15830(13) 0.53096(10) 0.64023(10) 0.0202(2) Uani d . 1 1 . .
    H H6A 0.1846 0.5744 0.7190 0.030 Uiso calc R 1 1 . .
    H H6B 0.0439 0.5110 0.6218 0.030 Uiso calc R 1 1 . .
    H H6C 0.1905 0.5820 0.5813 0.030 Uiso calc R 1 1 . .
    C C7 0.23910(14) 0.19722(11) 0.37946(9) 0.0223(2) Uani d . 1 1 . .
    H H7A 0.3043 0.1305 0.3620 0.033 Uiso calc R 1 1 . .
    H H7B 0.2510 0.2600 0.3257 0.033 Uiso calc R 1 1 . .
    H H7C 0.1279 0.1672 0.3687 0.033 Uiso calc R 1 1 . .
    C C8 0.37462(13) 0.06117(10) 0.59670(9) 0.01829(19) Uani d . 1 1 . .
    C C9 0.25093(15) -0.13152(10) 0.52548(11) 0.0248(2) Uani d . 1 1 . .
    H H9A 0.2395 -0.1533 0.6057 0.030 Uiso calc R 1 1 . .
    H H9B 0.3485 -0.1647 0.5043 0.030 Uiso calc R 1 1 . .
    C C10 0.10914(15) -0.18010(11) 0.43720(11) 0.0263(2) Uani d . 1 1 . .
    H H10A 0.0967 -0.2680 0.4382 0.039 Uiso calc R 1 1 . .
    H H10B 0.1238 -0.1600 0.3580 0.039 Uiso calc R 1 1 . .
    H H10C 0.0143 -0.1440 0.4578 0.039 Uiso calc R 1 1 . .
    C C11 0.27844(12) 0.39157(9) 0.85152(9) 0.01611(18) Uani d . 1 1 . .
    C C12 0.36198(14) 0.37357(12) 1.05686(10) 0.0241(2) Uani d . 1 1 . .
    H H12A 0.2559 0.3404 1.0665 0.029 Uiso calc R 1 1 . .
    H H12B 0.3706 0.4614 1.0804 0.029 Uiso calc R 1 1 . .
    C C13 0.48935(16) 0.31170(14) 1.13135(11) 0.0306(3) Uani d . 1 1 . .
    H H13A 0.4835 0.3301 1.2152 0.046 Uiso calc R 1 1 . .
    H H13B 0.5933 0.3406 1.1158 0.046 Uiso calc R 1 1 . .
    H H13C 0.4741 0.2242 1.1115 0.046 Uiso calc R 1 1 . .
    C C14 0.62754(12) 0.42337(10) 0.64436(10) 0.0191(2) Uani d . 1 1 . .
    H H14A 0.5534 0.4484 0.5818 0.023 Uiso calc R 1 1 . .
    C C15 0.59282(12) 0.33141(9) 0.71527(9) 0.01463(18) Uani d . 1 1 . .
    C C16 0.73356(12) 0.32572(9) 0.79400(9) 0.01473(18) Uani d . 1 1 . .
    C C17 0.77961(12) 0.25038(9) 0.89185(9) 0.01571(18) Uani d . 1 1 . .
    C C18 0.87821(13) 0.29968(10) 0.99559(9) 0.01787(19) Uani d . 1 1 . .
    H H18A 0.9163 0.3820 1.0023 0.021 Uiso calc R 1 1 . .
    C C19 0.92046(13) 0.22914(11) 1.08843(9) 0.0211(2) Uani d . 1 1 . .
    H H19A 0.9872 0.2634 1.1583 0.025 Uiso calc R 1 1 . .
    C C20 0.86537(13) 0.10797(11) 1.07957(10) 0.0216(2) Uani d . 1 1 . .
    C C21 0.77058(14) 0.05728(11) 0.97597(10) 0.0229(2) Uani d . 1 1 . .
    H H21A 0.7349 -0.0256 0.9687 0.027 Uiso calc R 1 1 . .
    C C22 0.72820(13) 0.12868(10) 0.88280(10) 0.0202(2) Uani d . 1 1 . .
    H H22A 0.6634 0.0938 0.8123 0.024 Uiso calc R 1 1 . .
    C C23 0.85276(17) -0.07678(13) 1.16952(13) 0.0332(3) Uani d . 1 1 . .
    H H23A 0.8849 -0.1095 1.2458 0.050 Uiso calc R 1 1 . .
    H H23B 0.8972 -0.1230 1.1081 0.050 Uiso calc R 1 1 . .
    H H23C 0.7371 -0.0827 1.1497 0.050 Uiso calc R 1 1 . .
    H H1N2 0.941(2) 0.4250(14) 0.7995(14) 0.027(4) Uiso d . 1 1 . .
    H H1N1 0.218(2) 0.4093(15) 0.4667(15) 0.031(4) Uiso d . 1 1 . .
loop_
    _atom_site_aniso_label
    _atom_site_aniso_U_11
    _atom_site_aniso_U_22
    _atom_site_aniso_U_33
    _atom_site_aniso_U_12
    _atom_site_aniso_U_13
    _atom_site_aniso_U_23
    O1 0.0142(4) 0.0257(4) 0.0235(4) 0.0027(3) 0.0025(3) -0.0017(3)
    O2 0.0162(4) 0.0277(4) 0.0152(3) 0.0038(3) 0.0015(3) 0.0024(3)
    O3 0.0270(4) 0.0188(4) 0.0375(5) 0.0045(3) -0.0108(4) 0.0004(3)
    O4 0.0196(4) 0.0168(4) 0.0268(4) -0.0008(3) -0.0033(3) 0.0003(3)
    O5 0.0293(5) 0.0338(5) 0.0243(4) 0.0007(4) -0.0021(3) 0.0156(4)
    N1 0.0141(4) 0.0181(4) 0.0178(4) 0.0012(3) 0.0003(3) 0.0051(3)
    N2 0.0121(4) 0.0185(4) 0.0191(4) 0.0004(3) -0.0004(3) 0.0056(3)
    N3 0.0141(4) 0.0230(4) 0.0225(4) 0.0011(3) -0.0003(3) 0.0096(3)
    C1 0.0130(4) 0.0187(5) 0.0182(4) -0.0013(3) 0.0011(3) 0.0019(3)
    C2 0.0130(4) 0.0160(4) 0.0177(4) -0.0001(3) 0.0009(3) 0.0010(3)
    C3 0.0120(4) 0.0159(4) 0.0158(4) 0.0010(3) 0.0012(3) 0.0026(3)
    C4 0.0117(4) 0.0158(4) 0.0178(4) 0.0005(3) 0.0019(3) 0.0026(3)
    C5 0.0109(4) 0.0172(4) 0.0196(4) -0.0002(3) 0.0015(3) 0.0033(3)
    C6 0.0165(5) 0.0197(5) 0.0249(5) 0.0043(4) 0.0020(4) 0.0053(4)
    C7 0.0232(5) 0.0254(5) 0.0167(4) 0.0007(4) -0.0012(4) 0.0017(4)
    C8 0.0161(5) 0.0174(5) 0.0207(5) 0.0002(4) 0.0018(4) 0.0002(4)
    C9 0.0244(6) 0.0166(5) 0.0314(6) 0.0004(4) -0.0008(4) 0.0011(4)
    C10 0.0231(6) 0.0229(5) 0.0307(6) -0.0012(4) 0.0007(4) -0.0014(4)
    C11 0.0126(4) 0.0160(4) 0.0188(4) -0.0019(3) 0.0006(3) 0.0011(3)
    C12 0.0201(5) 0.0360(6) 0.0162(5) 0.0006(4) 0.0038(4) 0.0005(4)
    C13 0.0261(6) 0.0466(8) 0.0188(5) 0.0018(5) 0.0006(4) 0.0064(5)
    C14 0.0134(4) 0.0225(5) 0.0214(5) 0.0011(4) -0.0003(4) 0.0088(4)
    C15 0.0120(4) 0.0156(4) 0.0161(4) 0.0009(3) 0.0009(3) 0.0030(3)
    C16 0.0135(4) 0.0150(4) 0.0156(4) 0.0017(3) 0.0014(3) 0.0028(3)
    C17 0.0134(4) 0.0174(4) 0.0162(4) 0.0020(3) 0.0010(3) 0.0031(3)
    C18 0.0162(5) 0.0189(5) 0.0178(4) 0.0010(4) 0.0004(3) 0.0020(4)
    C19 0.0186(5) 0.0264(5) 0.0169(4) 0.0009(4) -0.0019(4) 0.0037(4)
    C20 0.0184(5) 0.0268(5) 0.0203(5) 0.0026(4) 0.0012(4) 0.0103(4)
    C21 0.0212(5) 0.0198(5) 0.0263(5) -0.0013(4) -0.0023(4) 0.0080(4)
    C22 0.0188(5) 0.0194(5) 0.0206(5) 0.0001(4) -0.0030(4) 0.0042(4)
    C23 0.0304(6) 0.0343(7) 0.0372(7) 0.0016(5) 0.0040(5) 0.0219(6)
_geom_special_details
;
 All s.u.'s (except the s.u. in the dihedral angle between two l.s. planes)
 are estimated using the full covariance matrix.  The cell s.u.'s are taken
 into account individually in the estimation of s.u.'s in distances, angles
 and torsion angles; correlations between s.u.'s in cell parameters are only
 used when they are defined by crystal symmetry.  An approximate (isotropic)
 treatment of cell s.u.'s is used for estimating s.u.'s involving l.s. planes.
;
loop_
    _geom_bond_atom_site_label_1
    _geom_bond_atom_site_label_2
    _geom_bond_site_symmetry_2
    _geom_bond_distance
    _geom_bond_publ_flag
    O1 C11 . 1.2275(13) ?
    O2 C11 . 1.3430(12) ?
    O2 C12 . 1.4565(13) ?
    O3 C8 . 1.2093(13) ?
    O4 C8 . 1.3398(13) ?
    O4 C9 . 1.4530(14) ?
    O5 C20 . 1.3655(13) ?
    O5 C23 . 1.4282(17) ?
    N1 C5 . 1.3810(14) ?
    N1 C1 . 1.3896(14) ?
    N1 H1N1 . 0.880(17) ?
    N2 N3 . 1.3584(12) ?
    N2 C16 . 1.3604(13) ?
    N2 H1N2 . 0.906(17) ?
    N3 C14 . 1.3317(14) ?
    C1 C2 . 1.3574(14) ?
    C1 C7 . 1.5021(15) ?
    C2 C8 . 1.4746(14) ?
    C2 C3 . 1.5254(14) ?
    C3 C15 . 1.5165(14) ?
    C3 C4 . 1.5258(14) ?
    C3 H3A . 1.0000 ?
    C4 C5 . 1.3627(13) ?
    C4 C11 . 1.4602(14) ?
    C5 C6 . 1.4988(15) ?
    C6 H6A . 0.9800 ?
    C6 H6B . 0.9800 ?
    C6 H6C . 0.9800 ?
    C7 H7A . 0.9800 ?
    C7 H7B . 0.9800 ?
    C7 H7C . 0.9800 ?
    C9 C10 . 1.5017(17) ?
    C9 H9A . 0.9900 ?
    C9 H9B . 0.9900 ?
    C10 H10A . 0.9800 ?
    C10 H10B . 0.9800 ?
    C10 H10C . 0.9800 ?
    C12 C13 . 1.5075(17) ?
    C12 H12A . 0.9900 ?
    C12 H12B . 0.9900 ?
    C13 H13A . 0.9800 ?
    C13 H13B . 0.9800 ?
    C13 H13C . 0.9800 ?
    C14 C15 . 1.4056(14) ?
    C14 H14A . 0.9500 ?
    C15 C16 . 1.3963(14) ?
    C16 C17 . 1.4708(13) ?
    C17 C22 . 1.3931(15) ?
    C17 C18 . 1.4029(14) ?
    C18 C19 . 1.3867(14) ?
    C18 H18A . 0.9500 ?
    C19 C20 . 1.3960(17) ?
    C19 H19A . 0.9500 ?
    C20 C21 . 1.3921(16) ?
    C21 C22 . 1.3959(14) ?
    C21 H21A . 0.9500 ?
    C22 H22A . 0.9500 ?
    C23 H23A . 0.9800 ?
    C23 H23B . 0.9800 ?
    C23 H23C . 0.9800 ?
loop_
    _geom_angle_atom_site_label_1
    _geom_angle_atom_site_label_2
    _geom_angle_atom_site_label_3
    _geom_angle_site_symmetry_1
    _geom_angle_site_symmetry_3
    _geom_angle
    _geom_angle_publ_flag
    C11 O2 C12 . . 116.61(8) ?
    C8 O4 C9 . . 115.93(9) ?
    C20 O5 C23 . . 116.58(10) ?
    C5 N1 C1 . . 121.27(9) ?
    C5 N1 H1N1 . . 116.6(11) ?
    C1 N1 H1N1 . . 119.6(11) ?
    N3 N2 C16 . . 112.67(8) ?
    N3 N2 H1N2 . . 120.6(10) ?
    C16 N2 H1N2 . . 126.6(10) ?
    C14 N3 N2 . . 103.98(8) ?
    C2 C1 N1 . . 117.80(9) ?
    C2 C1 C7 . . 127.83(10) ?
    N1 C1 C7 . . 114.37(9) ?
    C1 C2 C8 . . 124.03(9) ?
    C1 C2 C3 . . 119.30(9) ?
    C8 C2 C3 . . 116.54(8) ?
    C15 C3 C2 . . 114.71(8) ?
    C15 C3 C4 . . 109.82(8) ?
    C2 C3 C4 . . 106.30(8) ?
    C15 C3 H3A . . 108.6 ?
    C2 C3 H3A . . 108.6 ?
    C4 C3 H3A . . 108.6 ?
    C5 C4 C11 . . 121.66(9) ?
    C5 C4 C3 . . 118.34(9) ?
    C11 C4 C3 . . 119.91(8) ?
    C4 C5 N1 . . 118.28(9) ?
    C4 C5 C6 . . 127.35(10) ?
    N1 C5 C6 . . 114.32(9) ?
    C5 C6 H6A . . 109.5 ?
    C5 C6 H6B . . 109.5 ?
    H6A C6 H6B . . 109.5 ?
    C5 C6 H6C . . 109.5 ?
    H6A C6 H6C . . 109.5 ?
    H6B C6 H6C . . 109.5 ?
    C1 C7 H7A . . 109.5 ?
    C1 C7 H7B . . 109.5 ?
    H7A C7 H7B . . 109.5 ?
    C1 C7 H7C . . 109.5 ?
    H7A C7 H7C . . 109.5 ?
    H7B C7 H7C . . 109.5 ?
    O3 C8 O4 . . 122.38(10) ?
    O3 C8 C2 . . 124.30(10) ?
    O4 C8 C2 . . 113.15(9) ?
    O4 C9 C10 . . 106.00(9) ?
    O4 C9 H9A . . 110.5 ?
    C10 C9 H9A . . 110.5 ?
    O4 C9 H9B . . 110.5 ?
    C10 C9 H9B . . 110.5 ?
    H9A C9 H9B . . 108.7 ?
    C9 C10 H10A . . 109.5 ?
    C9 C10 H10B . . 109.5 ?
    H10A C10 H10B . . 109.5 ?
    C9 C10 H10C . . 109.5 ?
    H10A C10 H10C . . 109.5 ?
    H10B C10 H10C . . 109.5 ?
    O1 C11 O2 . . 121.98(10) ?
    O1 C11 C4 . . 126.11(9) ?
    O2 C11 C4 . . 111.89(9) ?
    O2 C12 C13 . . 106.44(10) ?
    O2 C12 H12A . . 110.4 ?
    C13 C12 H12A . . 110.4 ?
    O2 C12 H12B . . 110.4 ?
    C13 C12 H12B . . 110.4 ?
    H12A C12 H12B . . 108.6 ?
    C12 C13 H13A . . 109.5 ?
    C12 C13 H13B . . 109.5 ?
    H13A C13 H13B . . 109.5 ?
    C12 C13 H13C . . 109.5 ?
    H13A C13 H13C . . 109.5 ?
    H13B C13 H13C . . 109.5 ?
    N3 C14 C15 . . 113.01(9) ?
    N3 C14 H14A . . 123.5 ?
    C15 C14 H14A . . 123.5 ?
    C16 C15 C14 . . 103.80(9) ?
    C16 C15 C3 . . 129.74(9) ?
    C14 C15 C3 . . 126.03(9) ?
    N2 C16 C15 . . 106.53(9) ?
    N2 C16 C17 . . 120.75(9) ?
    C15 C16 C17 . . 132.71(9) ?
    C22 C17 C18 . . 118.77(9) ?
    C22 C17 C16 . . 120.81(9) ?
    C18 C17 C16 . . 120.41(9) ?
    C19 C18 C17 . . 120.51(10) ?
    C19 C18 H18A . . 119.7 ?
    C17 C18 H18A . . 119.7 ?
    C18 C19 C20 . . 120.28(10) ?
    C18 C19 H19A . . 119.9 ?
    C20 C19 H19A . . 119.9 ?
    O5 C20 C21 . . 124.32(11) ?
    O5 C20 C19 . . 115.95(10) ?
    C21 C20 C19 . . 119.73(10) ?
    C20 C21 C22 . . 119.77(10) ?
    C20 C21 H21A . . 120.1 ?
    C22 C21 H21A . . 120.1 ?
    C17 C22 C21 . . 120.91(10) ?
    C17 C22 H22A . . 119.5 ?
    C21 C22 H22A . . 119.5 ?
    O5 C23 H23A . . 109.5 ?
    O5 C23 H23B . . 109.5 ?
    H23A C23 H23B . . 109.5 ?
    O5 C23 H23C . . 109.5 ?
    H23A C23 H23C . . 109.5 ?
    H23B C23 H23C . . 109.5 ?
loop_
    _geom_torsion_atom_site_label_1
    _geom_torsion_atom_site_label_2
    _geom_torsion_atom_site_label_3
    _geom_torsion_atom_site_label_4
    _geom_torsion_site_symmetry_1
    _geom_torsion_site_symmetry_2
    _geom_torsion_site_symmetry_3
    _geom_torsion_site_symmetry_4
    _geom_torsion
    _geom_torsion_publ_flag
    C16 N2 N3 C14 . . . . 0.59(12) ?
    C5 N1 C1 C2 . . . . -23.57(14) ?
    C5 N1 C1 C7 . . . . 156.10(10) ?
    N1 C1 C2 C8 . . . . 165.32(10) ?
    C7 C1 C2 C8 . . . . -14.30(17) ?
    N1 C1 C2 C3 . . . . -10.26(14) ?
    C7 C1 C2 C3 . . . . 170.12(10) ?
    C1 C2 C3 C15 . . . . -81.50(12) ?
    C8 C2 C3 C15 . . . . 102.59(10) ?
    C1 C2 C3 C4 . . . . 40.06(12) ?
    C8 C2 C3 C4 . . . . -135.85(9) ?
    C15 C3 C4 C5 . . . . 82.46(11) ?
    C2 C3 C4 C5 . . . . -42.18(12) ?
    C15 C3 C4 C11 . . . . -94.07(11) ?
    C2 C3 C4 C11 . . . . 141.30(9) ?
    C11 C4 C5 N1 . . . . -168.89(9) ?
    C3 C4 C5 N1 . . . . 14.65(14) ?
    C11 C4 C5 C6 . . . . 13.84(16) ?
    C3 C4 C5 C6 . . . . -162.62(10) ?
    C1 N1 C5 C4 . . . . 21.24(14) ?
    C1 N1 C5 C6 . . . . -161.14(9) ?
    C9 O4 C8 O3 . . . . 1.75(17) ?
    C9 O4 C8 C2 . . . . -173.77(9) ?
    C1 C2 C8 O3 . . . . 159.34(12) ?
    C3 C2 C8 O3 . . . . -24.97(16) ?
    C1 C2 C8 O4 . . . . -25.24(15) ?
    C3 C2 C8 O4 . . . . 150.45(9) ?
    C8 O4 C9 C10 . . . . 178.33(10) ?
    C12 O2 C11 O1 . . . . 0.11(15) ?
    C12 O2 C11 C4 . . . . -178.22(9) ?
    C5 C4 C11 O1 . . . . 18.49(17) ?
    C3 C4 C11 O1 . . . . -165.10(10) ?
    C5 C4 C11 O2 . . . . -163.27(9) ?
    C3 C4 C11 O2 . . . . 13.14(13) ?
    C11 O2 C12 C13 . . . . 175.86(10) ?
    N2 N3 C14 C15 . . . . -0.41(13) ?
    N3 C14 C15 C16 . . . . 0.10(13) ?
    N3 C14 C15 C3 . . . . 173.13(10) ?
    C2 C3 C15 C16 . . . . -124.23(11) ?
    C4 C3 C15 C16 . . . . 116.16(11) ?
    C2 C3 C15 C14 . . . . 64.59(14) ?
    C4 C3 C15 C14 . . . . -55.03(13) ?
    N3 N2 C16 C15 . . . . -0.54(12) ?
    N3 N2 C16 C17 . . . . -179.99(9) ?
    C14 C15 C16 N2 . . . . 0.26(11) ?
    C3 C15 C16 N2 . . . . -172.41(10) ?
    C14 C15 C16 C17 . . . . 179.61(11) ?
    C3 C15 C16 C17 . . . . 6.94(19) ?
    N2 C16 C17 C22 . . . . -141.80(11) ?
    C15 C16 C17 C22 . . . . 38.92(17) ?
    N2 C16 C17 C18 . . . . 37.31(15) ?
    C15 C16 C17 C18 . . . . -141.96(12) ?
    C22 C17 C18 C19 . . . . -1.53(16) ?
    C16 C17 C18 C19 . . . . 179.34(10) ?
    C17 C18 C19 C20 . . . . 0.08(17) ?
    C23 O5 C20 C21 . . . . -0.38(18) ?
    C23 O5 C20 C19 . . . . 179.30(11) ?
    C18 C19 C20 O5 . . . . -178.22(10) ?
    C18 C19 C20 C21 . . . . 1.47(18) ?
    O5 C20 C21 C22 . . . . 178.13(11) ?
    C19 C20 C21 C22 . . . . -1.54(18) ?
    C18 C17 C22 C21 . . . . 1.46(17) ?
    C16 C17 C22 C21 . . . . -179.41(10) ?
    C20 C21 C22 C17 . . . . 0.06(18) ?
loop_
    _geom_hbond_atom_site_label_D
    _geom_hbond_atom_site_label_H
    _geom_hbond_atom_site_label_A
    _geom_hbond_site_symmetry_A
    _geom_hbond_distance_DH
    _geom_hbond_distance_HA
    _geom_hbond_distance_DA
    _geom_hbond_angle_DHA
    _geom_hbond_publ_flag
    N2 H1N2 O1 1_655 0.906(17) 1.981(17) 2.8858(12) 176.3(14) yes
    N1 H1N1 N3 2_666 0.880(17) 2.173(17) 2.9969(13) 155.7(16) yes
    C6 H6B N3 1_455 0.98 2.50 3.4076(15) 154 yes
    C7 H7A O3 2_656 0.98 2.59 3.5561(15) 167 yes
    C14 H14A N1 . 0.95 2.60 3.2484(14) 126 yes
    C18 H18A O1 2_667 0.95 2.48 3.1594(14) 128 yes
    C22 H22A O3 . 0.95 2.28 3.2210(15) 170 yes
