# Supplementary material for: Diethyl 4-[2-(4-meth­oxy­phen­yl)-1H-pyrazol-3-yl]-2,6-dimethyl-1,4-dihydro­pyridine-3,5-dicarboxyl­ate
Source: Acta Crystallogr Sect E Struct Rep Online. 2011 May 14;67(Pt 6):o1417–8. doi: 10.1107/S1600536811017600 (PMC3120286; doi:10.1107/S1600536811017600)
Supplement: Supplementary file 2 [file e-67-o1417-Isup2.hkl]

#
# h,k,l, Fc-squared, Fo-squared, sigma(Fo-squared) and status flag
#
data_I
_shelx_title ' prd1_0m in P-1 (100K)'
_shelx_refln_list_code          4
_shelx_F_calc_maximum      176.99
_exptl_crystal_F_000       452.00
_reflns_d_resolution_high  0.6706
 
loop_
 _symmetry_equiv_pos_as_xyz
 'x, y, z'
 '-x, -y, -z'
 
_cell_length_a     8.5800
_cell_length_b    11.1286
_cell_length_c    11.4996
_cell_angle_alpha  94.425
_cell_angle_beta   99.191
_cell_angle_gamma  92.992
 
_shelx_F_squared_multiplier     1.000
 
loop_
 _refln_index_h
 _refln_index_k
 _refln_index_l
 _refln_F_squared_calc
 _refln_F_squared_meas
 _refln_F_squared_sigma
 _refln_observed_status
   1   0   0      226.34      265.19      1.85 o
   2   0   0    10212.55    10594.88     60.06 o
   3   0   0      778.93      842.27      4.80 o
   4   0   0        1.07       -0.53      0.26 o
   5   0   0       48.47       39.77      0.72 o
   6   0   0      685.35      737.74      4.17 o
   7   0   0        8.44       10.22      0.86 o
   8   0   0      883.01      888.69      9.45 o
   9   0   0      141.20      150.78      6.41 o
  10   0   0       92.70       92.95      4.00 o
  11   0   0       16.55       11.01      3.28 o
  12   0   0        7.01        6.00      3.22 o
 -12   1   0        8.63        6.66      3.03 o
 -11   1   0        1.83        4.65      2.63 o
 -10   1   0       25.29       29.86      2.73 o
  -9   1   0      188.91      184.40      5.40 o
  -8   1   0       98.37      114.05      2.72 o
  -7   1   0       15.11       17.37      0.94 o
  -6   1   0      149.24      150.77      1.51 o
  -5   1   0      776.95      805.49      4.46 o
  -4   1   0      105.07      127.03      1.15 o
  -3   1   0      165.76      156.71      1.31 o
  -2   1   0     2389.79     2434.36     13.59 o
  -1   1   0      331.96      307.45      2.20 o
   0   1   0      370.94      354.43      6.52 o
   1   1   0       69.70       59.35      0.69 o
   2   1   0     9153.63     9691.68     55.23 o
   3   1   0      155.59      181.86      1.47 o
   4   1   0      145.14      143.29      1.32 o
   5   1   0      547.63      607.16      3.68 o
   6   1   0      249.21      247.50      2.13 o
   7   1   0      185.76      174.74      2.61 o
   8   1   0        1.59        2.05      1.28 o
   9   1   0       41.91       44.59      3.06 o
  10   1   0       36.45       29.95      2.72 o
  11   1   0        1.92        3.85      2.80 o
  12   1   0       19.31       13.93      3.60 o
 -12   2   0        6.11       -1.69      2.17 o
 -11   2   0        7.72        5.09      2.65 o
 -10   2   0       90.23       86.74      3.95 o
  -9   2   0       51.87       44.50      4.44 o
  -8   2   0       31.50       28.14      1.65 o
  -7   2   0       49.61       45.94      1.46 o
  -6   2   0      434.89      464.24      3.08 o
  -5   2   0       86.87       84.72      1.12 o
  -4   2   0      308.28      312.13      2.15 o
  -3   2   0        3.46        4.43      0.32 o
  -2   2   0      258.03      281.56      1.76 o
  -1   2   0      582.53      606.33      3.39 o
   0   2   0      198.78      217.85      1.45 o
   1   2   0     3784.74     4117.19     23.60 o
   2   2   0      765.39      780.87      6.04 o
   3   2   0     2591.08     2793.64     15.21 o
   4   2   0      556.98      584.49      3.73 o
   5   2   0      641.96      704.18      4.32 o
   6   2   0        2.20        0.77      0.37 o
   7   2   0      126.30      118.97      2.65 o
   8   2   0        4.29        1.11      0.97 o
   9   2   0       25.70       20.13      2.35 o
  10   2   0      115.82      110.13      4.30 o
  11   2   0        2.00        3.35      2.69 o
  12   2   0       27.97       30.45      4.65 o
 -12   3   0        0.79        1.94      2.21 o
 -11   3   0        4.90        0.52      2.40 o
 -10   3   0       10.21       12.08      2.09 o
  -9   3   0       32.55       30.10      4.12 o
  -8   3   0       18.00       15.78      1.36 o
  -7   3   0        0.00       -0.50      0.62 o
  -6   3   0       56.67       57.02      0.96 o
  -5   3   0      206.12      198.31      1.63 o
  -4   3   0      328.70      343.96      2.14 o
  -3   3   0      108.80      108.01      0.98 o
  -2   3   0      247.42      275.14      1.76 o
  -1   3   0     2904.50     3036.66     15.11 o
   0   3   0     1705.70     1764.32      9.19 o
   1   3   0     2769.03     2863.17     14.17 o
   2   3   0      164.06      135.91      1.69 o
   3   3   0      222.67      267.30      2.03 o
   4   3   0       15.25       11.72      0.53 o
   5   3   0       24.55       27.94      0.73 o
   6   3   0      150.52      152.85      2.18 o
   7   3   0       34.75       28.92      1.68 o
   8   3   0       37.61       46.38      2.30 o
   9   3   0       67.83       71.91      3.64 o
  10   3   0       55.76       52.80      3.37 o
  11   3   0        1.90        1.30      2.70 o
  12   3   0        1.26       -1.53      2.45 o
 -12   4   0       11.47        4.49      2.29 o
 -11   4   0        3.33        6.90      2.80 o
 -10   4   0        6.64        2.16      1.72 o
  -9   4   0      117.99      118.57      4.40 o
  -8   4   0      144.39      142.82      3.37 o
  -7   4   0        0.09       -0.45      0.65 o
  -6   4   0        0.26        0.39      0.36 o
  -5   4   0      143.42      158.09      1.52 o
  -4   4   0      120.18      118.81      1.17 o
  -3   4   0       59.12       61.86      0.81 o
  -2   4   0      252.45      282.13      1.88 o
  -1   4   0        1.44        2.64      0.24 o
   0   4   0      151.35      143.22      1.13 o
   1   4   0      175.18      196.86      1.41 o
   2   4   0     1143.10     1181.98      7.29 o
   3   4   0     1682.89     1801.06     10.29 o
   4   4   0      405.90      416.34      3.60 o
   5   4   0      121.15      125.90      1.44 o
   6   4   0       15.85       17.36      1.00 o
   7   4   0      319.98      327.57      4.74 o
   8   4   0      123.71      137.76      5.25 o
   9   4   0      119.05      138.27      4.75 o
  10   4   0       56.83       56.97      5.75 o
  11   4   0       40.44       52.63      5.74 o
  12   4   0        3.50        7.92      3.17 o
 -12   5   0       73.03       65.01      5.78 o
 -11   5   0       57.88       55.93      5.09 o
 -10   5   0       38.45       35.58      5.18 o
  -9   5   0        4.47        4.89      1.36 o
  -8   5   0      309.22      301.91      6.02 o
  -7   5   0       44.91       42.13      1.70 o
  -6   5   0      467.06      459.61      3.81 o
  -5   5   0        0.06       -0.09      0.28 o
  -4   5   0        0.10        0.39      0.26 o
  -3   5   0       80.75       95.77      1.08 o
  -2   5   0      414.03      433.80      2.86 o
  -1   5   0      373.29      378.09      2.37 o
   0   5   0      567.56      534.24      3.07 o
   1   5   0        2.97        1.00      0.24 o
   2   5   0       42.03       40.33      1.02 o
   3   5   0      160.69      196.63      1.81 o
   4   5   0      259.92      254.76      2.14 o
   5   5   0       12.37       12.43      0.85 o
   6   5   0      158.66      147.50      2.92 o
   7   5   0      134.68      127.14      3.24 o
   8   5   0      140.02      143.50      6.87 o
   9   5   0       20.98       19.63      2.43 o
  10   5   0       11.15        9.62      3.32 o
  11   5   0      142.31      161.19      8.82 o
 -12   6   0        1.46        0.11      2.57 o
 -11   6   0        6.63        2.68      1.71 o
 -10   6   0        0.64       -0.97      1.57 o
  -9   6   0      247.29      257.00      5.71 o
  -8   6   0      192.40      191.99      4.76 o
  -7   6   0      174.98      169.31      3.38 o
  -6   6   0       47.83       48.84      1.77 o
  -5   6   0       43.40       38.43      0.99 o
  -4   6   0      193.54      189.70      1.81 o
  -3   6   0      140.47      138.47      1.39 o
  -2   6   0      266.30      255.80      1.88 o
  -1   6   0      313.91      351.83      2.93 o
   0   6   0        0.34        0.44      0.22 o
   1   6   0     3569.99     3808.51     17.29 o
   2   6   0     1160.51     1182.27      7.51 o
   3   6   0      593.89      652.20      4.35 o
   4   6   0       51.04       39.00      0.91 o
   5   6   0       41.12       43.22      1.40 o
   6   6   0       36.03       23.34      1.47 o
   7   6   0       89.05       91.76      3.26 o
   8   6   0        4.17        2.50      2.88 o
   9   6   0      222.07      211.23      5.91 o
  10   6   0       39.03       41.57      5.25 o
  11   6   0       14.48       13.87      3.87 o
 -11   7   0        8.45        3.67      2.76 o
 -10   7   0      110.29      104.70      6.16 o
  -9   7   0       30.79       32.19      2.49 o
  -8   7   0       20.81       23.35      2.13 o
  -7   7   0      360.43      343.20      6.61 o
  -6   7   0      187.68      198.18      3.60 o
  -5   7   0      254.21      261.18      3.33 o
  -4   7   0       39.17       28.96      0.84 o
  -3   7   0      210.12      202.81      1.98 o
  -2   7   0        0.40        0.94      0.30 o
  -1   7   0      120.83      112.47      1.24 o
   0   7   0        0.64        0.50      0.27 o
   1   7   0      203.02      213.68      1.81 o
   2   7   0        0.26        1.19      0.34 o
   3   7   0      495.17      496.36      3.83 o
   4   7   0      481.72      480.62      4.52 o
   5   7   0       44.11       42.75      2.95 o
   6   7   0       50.42       46.26      2.25 o
   7   7   0        0.18       -0.69      1.47 o
   8   7   0       30.00       27.98      2.65 o
   9   7   0       52.10       55.96      5.77 o
  10   7   0        1.91        2.03      2.71 o
  11   7   0        8.51       11.29      3.59 o
 -11   8   0        7.57        7.21      3.23 o
 -10   8   0        8.52        8.52      1.73 o
  -9   8   0        1.26        2.10      2.25 o
  -8   8   0       40.30       41.70      2.76 o
  -7   8   0       74.49       70.39      3.08 o
  -6   8   0      134.38      140.09      4.04 o
  -5   8   0       27.14       29.58      1.65 o
  -4   8   0      361.16      370.92      3.53 o
  -3   8   0       35.61       32.12      0.90 o
  -2   8   0      196.67      205.60      2.03 o
  -1   8   0      175.64      182.08      1.96 o
   0   8   0        7.07        8.50      0.56 o
   1   8   0       20.38       18.94      0.70 o
   2   8   0       76.37       67.61      1.17 o
   3   8   0      254.18      282.11      3.22 o
   4   8   0      752.85      723.63      7.93 o
   5   8   0      508.55      498.42      6.27 o
   6   8   0       14.03       16.17      2.19 o
   7   8   0       75.36       72.35      6.36 o
   8   8   0       40.68       35.97      3.88 o
   9   8   0        0.37       -2.67      2.62 o
  10   8   0        8.78        9.26      3.66 o
 -11   9   0       24.39       21.33      3.89 o
 -10   9   0       20.56       21.71      2.89 o
  -9   9   0      158.72      168.81      4.85 o
  -8   9   0       80.49       72.28      9.12 o
  -7   9   0       72.75       69.08      3.07 o
  -6   9   0       91.53       85.48      3.31 o
  -5   9   0       88.57       82.79      6.00 o
  -4   9   0      110.16       77.94      9.35 o
  -3   9   0       77.90       79.46      1.61 o
  -2   9   0      160.57      165.31      2.08 o
  -1   9   0       61.83       56.44      1.12 o
   0   9   0       77.76       70.93      1.26 o
   1   9   0       12.47       20.48      0.91 o
   2   9   0       77.52       80.10      2.05 o
   3   9   0      313.45      281.92      3.92 o
   4   9   0        0.65       -0.05      0.71 o
   5   9   0       92.10       88.99      3.85 o
   6   9   0      100.90      114.06      4.39 o
   7   9   0        2.73       -0.89      1.61 o
   8   9   0       28.41       36.83      4.95 o
   9   9   0        4.49       12.40      3.72 o
  10   9   0        0.57       -2.86      2.76 o
 -10  10   0        0.42        0.96      1.98 o
  -9  10   0        0.04        2.18      1.44 o
  -8  10   0        3.34        4.32      1.52 o
  -7  10   0      114.15       99.73      4.77 o
  -6  10   0       13.84       14.56      4.72 o
  -5  10   0       66.98       59.65      4.59 o
  -4  10   0        9.15        3.42      2.05 o
  -3  10   0       88.60       86.18      4.42 o
  -2  10   0      270.89      227.45      6.56 o
  -1  10   0      233.07      213.72      3.74 o
   0  10   0       24.96       24.35      1.28 o
   1  10   0      283.26      235.43      3.60 o
   2  10   0       90.89      109.48      2.44 o
   3  10   0       13.45       14.35      1.41 o
   4  10   0       87.49       99.39      5.01 o
   5  10   0       49.38       48.80      3.14 o
   6  10   0        4.80        6.24      1.85 o
   7  10   0       21.56       18.67      4.20 o
   8  10   0      294.35      310.29     12.13 o
   9  10   0        2.15        4.82      3.24 o
  -9  11   0       15.20       14.35      2.10 o
  -8  11   0       72.32       80.21      3.71 o
  -7  11   0        4.66        5.74      1.94 o
  -6  11   0      153.51      156.18      4.63 o
  -5  11   0      119.90      121.24      4.04 o
  -4  11   0       16.78       15.19      1.93 o
  -3  11   0       13.84       21.47      2.53 o
  -2  11   0       69.83       69.23      4.64 o
  -1  11   0       59.11       40.05      2.17 o
   0  11   0        8.80       10.00      1.55 o
   1  11   0        7.23        8.40      1.61 o
   2  11   0       75.94       67.50      3.04 o
   3  11   0        3.54        2.80      1.62 o
   4  11   0       24.56       26.18      2.62 o
   5  11   0       39.04       36.52      3.00 o
   6  11   0        0.04        1.48      1.77 o
   7  11   0       16.97       21.81      4.42 o
   8  11   0       13.65       23.04      4.43 o
  -9  12   0        3.49        3.14      1.93 o
  -8  12   0        4.16        3.85      1.69 o
  -7  12   0        3.44        5.43      1.76 o
  -6  12   0        0.08        0.40      1.41 o
  -5  12   0       96.86       86.89      3.56 o
  -4  12   0        9.90       11.80      1.84 o
  -3  12   0        8.08        6.97      1.59 o
  -2  12   0        2.43        1.71      1.16 o
  -1  12   0       68.96       67.48      2.74 o
   0  12   0        6.38        4.66      1.51 o
   1  12   0      339.01      327.46      6.63 o
   2  12   0        2.75        6.74      1.63 o
   3  12   0        0.49        0.00      1.58 o
   4  12   0       36.52       30.43      2.77 o
   5  12   0        3.37        3.93      2.27 o
   6  12   0       10.92        7.74      3.55 o
   7  12   0        3.60        2.76      2.97 o
   8  12   0        1.03        1.81      2.17 o
  -8  13   0       22.85       27.20      2.58 o
  -7  13   0        4.56        6.58      2.57 o
  -6  13   0        6.29        3.41      1.69 o
  -5  13   0        4.69        3.88      1.61 o
  -4  13   0      123.07      141.86      5.99 o
  -3  13   0       60.62       64.76      2.85 o
  -2  13   0        1.25        0.60      1.17 o
  -1  13   0       15.86       14.48      2.36 o
   0  13   0        5.18        4.04      1.54 o
   1  13   0      137.46      149.59      4.48 o
   2  13   0        0.78       -0.44      1.40 o
   3  13   0        1.85       -2.70      2.83 o
   4  13   0        1.23       -0.87      2.63 o
   5  13   0      185.19      176.85      8.93 o
   6  13   0       59.20       50.52      5.82 o
   7  13   0        0.97       -0.28      2.27 o
  -7  14   0        0.07        1.39      1.39 o
  -6  14   0       11.18       12.54      1.86 o
  -5  14   0        9.46       12.52      1.82 o
  -4  14   0        9.06       11.05      1.76 o
  -3  14   0        4.09        3.94      1.49 o
  -2  14   0       19.42       20.58      2.31 o
  -1  14   0        8.43       10.83      1.94 o
   0  14   0        0.35        0.49      1.43 o
   1  14   0      125.59      133.32      5.31 o
   2  14   0        9.35        2.20      2.12 o
   3  14   0       99.31       61.83      5.41 o
   4  14   0        6.66        0.79      2.10 o
   5  14   0        0.39       -0.31      2.26 o
   6  14   0        9.32       10.94      3.81 o
  -6  15   0       55.75       55.60      3.40 o
  -5  15   0      162.84      178.85      5.36 o
  -4  15   0       27.82       29.83      2.74 o
  -3  15   0        1.66        0.67      2.13 o
  -2  15   0       21.30       23.64      2.58 o
  -1  15   0       16.99       20.51      2.37 o
   0  15   0      107.85      110.96      4.20 o
   1  15   0       46.50       58.29      3.34 o
   2  15   0       82.81       86.99      4.21 o
   3  15   0        0.05        1.00      3.26 o
   4  15   0       55.77       66.71      6.35 o
  -4  16   0        4.62        7.28      3.13 o
  -3  16   0      127.40      162.37      5.07 o
  -2  16   0        0.12        0.47      1.72 o
  -1  16   0        0.29        3.82      2.43 o
   0  16   0       91.78      100.26      5.58 o
   1  16   0       25.31       33.74      5.25 o
   2  16   0      166.22      180.85      9.42 o
  -2 -16   1       39.71       10.51      3.23 o
  -1 -16   1        0.01       -0.07      1.82 o
   0 -16   1       63.18       62.68      4.72 o
   1 -16   1       60.05       56.35      4.96 o
   2 -16   1        2.89        3.08      2.44 o
   3 -16   1        9.77        7.77      2.73 o
   4 -16   1        0.34        3.35      1.95 o
  -4 -15   1       42.27       39.88      5.63 o
  -3 -15   1        2.63        1.77      3.50 o
  -2 -15   1        4.88       11.84      3.95 o
  -1 -15   1        0.97        2.08      2.18 o
   0 -15   1      108.56      130.02      6.23 o
   1 -15   1        6.12        8.64      3.37 o
   2 -15   1       66.84       55.34     12.65 o
   3 -15   1       54.39       63.91      2.96 o
   4 -15   1       15.13       13.46      1.88 o
   5 -15   1       14.49       14.65      2.14 o
   6 -15   1        2.50        3.02      1.67 o
  -6 -14   1       22.58       23.37      4.76 o
  -5 -14   1        5.12        1.43      3.27 o
  -4 -14   1       30.82       33.51      5.21 o
  -3 -14   1       41.10       49.62      5.97 o
  -2 -14   1       53.64       57.95      6.32 o
  -1 -14   1       93.97      105.98      3.76 o
   0 -14   1        9.53       11.54      2.37 o
   1 -14   1       30.24       28.32      2.65 o
   2 -14   1        6.66        6.96      1.56 o
   3 -14   1        6.52        5.02      3.04 o
   4 -14   1      130.47      131.96      4.38 o
   5 -14   1       53.18       53.99      3.30 o
   6 -14   1        9.85       10.30      1.96 o
   7 -14   1        0.59        0.25      1.48 o
  -7 -13   1        3.48        3.75      3.42 o
  -6 -13   1       50.32       46.84      5.97 o
  -5 -13   1        1.87        4.95      3.26 o
  -4 -13   1       68.70       78.76      6.42 o
  -3 -13   1       17.32       20.27      4.10 o
  -2 -13   1        6.78        7.71      1.60 o
  -1 -13   1        6.55       10.52      1.70 o
   0 -13   1       11.57       12.91      4.00 o
   1 -13   1       23.28       24.08      1.94 o
   2 -13   1       48.21       53.85      2.99 o
   3 -13   1       20.45       24.89      2.57 o
   4 -13   1       39.37       45.04      4.99 o
   5 -13   1       20.62       23.20      2.40 o
   6 -13   1       21.70       20.85      2.35 o
   7 -13   1       23.87       22.03      2.43 o
   8 -13   1        3.89        5.98      1.74 o
  -8 -12   1       60.90       68.06      6.52 o
  -7 -12   1        2.22        3.08      3.51 o
  -6 -12   1       21.92       18.76      4.21 o
  -5 -12   1       27.39       31.44      4.82 o
  -4 -12   1       31.79       21.37      4.32 o
  -3 -12   1        5.30        5.71      1.68 o
  -2 -12   1       75.21       75.08      3.09 o
  -1 -12   1       87.41       82.47      4.17 o
   0 -12   1      140.43      136.50      3.49 o
   1 -12   1        0.00        0.53      1.21 o
   2 -12   1       83.69       85.51      3.29 o
   3 -12   1        0.95        0.81      1.28 o
   4 -12   1       87.58       79.91      6.55 o
   5 -12   1      112.34      116.20      4.91 o
   6 -12   1        0.24        2.26      1.53 o
   7 -12   1       25.33       27.84      2.60 o
   8 -12   1        4.66        4.49      1.73 o
   9 -12   1        0.01        2.94      1.54 o
  -9 -11   1        0.35        1.21      3.20 o
  -8 -11   1       37.95       36.40      5.39 o
  -7 -11   1       32.79       31.80      4.88 o
  -6 -11   1       77.12       85.42      6.65 o
  -5 -11   1      136.40      161.02      8.26 o
  -4 -11   1       83.81       81.41      3.58 o
  -3 -11   1       83.12       69.68      3.38 o
  -2 -11   1       66.00       48.71      2.14 o
  -1 -11   1      191.21      172.64      3.16 o
   0 -11   1        0.55        0.06      0.90 o
   1 -11   1       75.43       59.85      2.51 o
   2 -11   1       64.86       63.94      2.93 o
   3 -11   1       67.64       60.63      2.94 o
   4 -11   1      428.93      428.37      7.87 o
   5 -11   1      324.45      313.16      6.62 o
   6 -11   1       16.73       15.36      1.99 o
   7 -11   1       88.72       96.24      3.81 o
   8 -11   1       77.70       83.01      3.66 o
   9 -11   1       35.16       37.73      2.93 o
  -9 -10   1        0.00        1.71      3.12 o
  -8 -10   1       20.83       24.78      4.64 o
  -7 -10   1      133.91      134.94      7.85 o
  -6 -10   1        2.14        3.16      2.84 o
  -5 -10   1      381.08      351.36      7.44 o
  -4 -10   1        4.45        3.17      1.02 o
  -3 -10   1      114.21      106.77      2.66 o
  -2 -10   1      349.05      300.78      4.54 o
  -1 -10   1       88.20       92.94      2.05 o
   0 -10   1       93.24       90.60      2.18 o
   1 -10   1        1.26        1.02      0.66 o
   2 -10   1       50.77       44.77      1.68 o
   3 -10   1       67.29       75.26      2.25 o
   4 -10   1       60.92       59.38      2.78 o
   5 -10   1       13.56       12.36      1.75 o
   6 -10   1       92.37      102.44      4.72 o
   7 -10   1        4.45        4.51      1.48 o
   8 -10   1       63.00       65.32      3.29 o
   9 -10   1      116.32      123.34      8.61 o
  10 -10   1       49.08       54.82      3.84 o
 -10  -9   1       44.45       44.57      5.78 o
  -9  -9   1      307.26      345.52     13.11 o
  -8  -9   1       82.16       87.44      6.65 o
  -7  -9   1        0.70        3.48      2.77 o
  -6  -9   1        5.69        4.10      1.37 o
  -5  -9   1      220.13      202.04      5.37 o
  -4  -9   1      263.35      232.51      4.26 o
  -3  -9   1       15.07       15.23      1.12 o
  -2  -9   1       13.23       14.19      0.85 o
  -1  -9   1      166.01      148.49      2.07 o
   0  -9   1        8.68        5.82      0.68 o
   1  -9   1      153.09      149.89      2.24 o
   2  -9   1      202.25      208.85      2.96 o
   3  -9   1        1.94        1.12      0.72 o
   4  -9   1     1271.09     1217.51     12.32 o
   5  -9   1      136.73      144.18      4.10 o
   6  -9   1      230.12      213.92      5.94 o
   7  -9   1       41.32       38.93      2.69 o
   8  -9   1        2.89        1.73      1.31 o
   9  -9   1        0.43        1.16      1.37 o
  10  -9   1        5.52        8.26      1.85 o
 -10  -8   1       69.96       72.18      6.31 o
  -9  -8   1       31.05       25.59      4.43 o
  -8  -8   1        0.01        4.22      2.83 o
  -7  -8   1      127.65      124.87      7.09 o
  -6  -8   1       84.26       88.76      2.73 o
  -5  -8   1        1.69        0.60      0.92 o
  -4  -8   1      823.74      826.64      7.69 o
  -3  -8   1      418.23      438.33      4.30 o
  -2  -8   1      202.84      215.48      2.21 o
  -1  -8   1        3.80        6.74      0.51 o
   0  -8   1       77.67       76.83      1.09 o
   1  -8   1       25.55       17.21      0.65 o
   2  -8   1       23.57       27.34      0.84 o
   3  -8   1      269.28      254.77      2.45 o
   4  -8   1      104.48      101.60      1.90 o
   5  -8   1      491.46      485.95      6.21 o
   6  -8   1      170.42      166.44      4.40 o
   7  -8   1      188.29      189.29      4.89 o
   8  -8   1        9.42        6.53      1.54 o
   9  -8   1        5.25        5.07      2.01 o
  10  -8   1       55.25       62.05      4.02 o
  11  -8   1        0.42       -0.83      1.72 o
 -11  -7   1       15.44       23.45      4.73 o
 -10  -7   1       51.41       56.87      6.13 o
  -9  -7   1        1.40        4.00      2.97 o
  -8  -7   1       43.91       44.32      4.99 o
  -7  -7   1       57.77       57.58      2.31 o
  -6  -7   1      233.00      217.28      4.11 o
  -5  -7   1      500.73      485.39      4.89 o
  -4  -7   1      197.73      199.30      2.68 o
  -3  -7   1       13.24       10.20      0.62 o
  -2  -7   1      148.96      141.48      1.37 o
  -1  -7   1       54.42       58.20      0.88 o
   0  -7   1      122.59      122.87      1.22 o
   1  -7   1      298.46      311.26      2.31 o
   2  -7   1       75.51       73.81      1.07 o
   3  -7   1      366.48      332.18      2.99 o
   4  -7   1      303.82      304.97      2.75 o
   5  -7   1       48.34       40.80      1.26 o
   6  -7   1       11.44        3.94      3.09 o
   7  -7   1      112.78       74.09      5.05 o
   8  -7   1       26.12       25.41      2.23 o
   9  -7   1       13.70       16.04      2.04 o
  10  -7   1       52.40       59.64      3.38 o
  11  -7   1       10.90        7.55      3.16 o
 -11  -6   1       41.42       49.42      5.92 o
 -10  -6   1        9.46       17.28      4.04 o
  -9  -6   1        0.03        1.19      2.49 o
  -8  -6   1       15.54       12.39      2.19 o
  -7  -6   1      173.24      171.28      3.66 o
  -6  -6   1       19.22       24.74      1.36 o
  -5  -6   1      692.15      705.30      6.29 o
  -4  -6   1       98.29       82.80      1.67 o
  -3  -6   1        0.06        0.88      0.32 o
  -2  -6   1      342.48      350.58      2.28 o
  -1  -6   1      440.58      452.73      2.80 o
   0  -6   1      353.79      378.26      2.36 o
   1  -6   1     1019.66     1093.98      5.73 o
   2  -6   1       29.89       20.43      0.59 o
   3  -6   1      603.29      625.51      3.91 o
   4  -6   1        0.04        0.30      0.31 o
   5  -6   1      167.45      178.80      1.83 o
   6  -6   1      166.08      171.27      2.21 o
   7  -6   1       46.07       42.44      2.88 o
   8  -6   1        7.57        6.98      1.92 o
   9  -6   1        2.27        3.04      1.76 o
  10  -6   1       17.49       15.49      2.44 o
  11  -6   1      198.22      210.74     10.01 o
 -11  -5   1       35.40       36.84      5.28 o
 -10  -5   1      216.89      213.63      9.78 o
  -9  -5   1       87.56       84.93      6.03 o
  -8  -5   1      478.74      474.38      6.79 o
  -7  -5   1        9.37       13.76      1.37 o
  -6  -5   1       59.73       69.32      1.62 o
  -5  -5   1      307.63      330.83      3.44 o
  -4  -5   1      133.07      138.45      1.49 o
  -3  -5   1     2677.10     2819.25     15.50 o
  -2  -5   1      423.98      504.80      3.05 o
  -1  -5   1      336.58      363.05      2.26 o
   0  -5   1     1769.01     1823.99      8.53 o
   1  -5   1       17.48       20.24      0.51 o
   2  -5   1      104.96      112.00      1.10 o
   3  -5   1       33.45       27.76      0.60 o
   4  -5   1      120.31      108.53      1.18 o
   5  -5   1       36.91       39.92      0.87 o
   6  -5   1      216.68      224.57      2.31 o
   7  -5   1      102.03       95.05      2.96 o
   8  -5   1      180.16      171.64      4.48 o
   9  -5   1       23.81       26.79      2.94 o
  10  -5   1       41.53       41.28      3.34 o
  11  -5   1        0.32       -1.37      1.72 o
  12  -5   1       45.35       35.41      4.68 o
 -12  -4   1        4.59        3.13      3.24 o
 -11  -4   1       57.12       87.84      6.67 o
 -10  -4   1       68.77       72.57      6.02 o
  -9  -4   1       80.95       80.45      5.79 o
  -8  -4   1       15.48       15.86      1.50 o
  -7  -4   1      529.30      516.27      6.00 o
  -6  -4   1        0.18        0.56      0.54 o
  -5  -4   1       51.10       44.70      0.93 o
  -4  -4   1       32.15       35.84      0.72 o
  -3  -4   1     1319.08     1469.02      8.48 o
  -2  -4   1      729.59      815.38      4.72 o
  -1  -4   1     3835.82     4104.87     21.13 o
   0  -4   1      259.00      282.46      1.82 o
   1  -4   1       84.72       78.91      0.80 o
   2  -4   1      259.26      334.35      2.04 o
   3  -4   1       17.13       27.75      0.54 o
   4  -4   1        0.11        0.07      0.22 o
   5  -4   1       30.02       43.75      0.82 o
   6  -4   1        1.92        2.57      0.41 o
   7  -4   1      103.03      113.81      2.27 o
   8  -4   1        7.02        9.29      1.40 o
   9  -4   1       57.14       52.81      2.70 o
  10  -4   1      102.44       92.60      4.20 o
  11  -4   1       41.51       41.34      3.39 o
  12  -4   1       72.25       58.47      5.43 o
 -12  -3   1       25.88       19.18      4.31 o
 -11  -3   1       77.50       69.95      6.16 o
 -10  -3   1       44.53       34.99      4.64 o
  -9  -3   1      366.73      383.14      7.55 o
  -8  -3   1       58.28       52.34      2.16 o
  -7  -3   1      162.91      146.98      2.33 o
  -6  -3   1       32.88       26.42      1.12 o
  -5  -3   1        0.71        0.60      0.32 o
  -4  -3   1      935.56     1016.36      5.91 o
  -3  -3   1       51.07       59.92      0.82 o
  -2  -3   1     1245.67     1328.65      7.81 o
  -1  -3   1     1331.58     1422.07      7.50 o
   0  -3   1       56.85       58.29      0.71 o
   1  -3   1     1718.49     1770.85      8.93 o
   2  -3   1      290.18      322.79      2.06 o
   3  -3   1       24.18       20.66      0.47 o
   4  -3   1      392.85      407.03      2.52 o
   5  -3   1       65.72       85.46      1.05 o
   6  -3   1       71.25       70.50      1.13 o
   7  -3   1       68.45       64.72      1.42 o
   8  -3   1       13.68        9.94      1.60 o
   9  -3   1      108.48      111.06      4.44 o
  10  -3   1       30.69       27.19      4.14 o
  11  -3   1        5.88        6.78      3.16 o
  12  -3   1       49.87       37.82      5.05 o
 -12  -2   1       19.29       18.58      4.06 o
 -11  -2   1        8.98       10.66      3.52 o
 -10  -2   1        3.70        1.81      2.40 o
  -9  -2   1       44.53       52.80      2.25 o
  -8  -2   1       83.02       70.30      2.47 o
  -7  -2   1      294.66      281.77      3.36 o
  -6  -2   1      315.68      356.28      3.25 o
  -5  -2   1      399.38      415.80      2.97 o
  -4  -2   1      146.95      168.34      1.49 o
  -3  -2   1     1385.74     1522.84      8.93 o
  -2  -2   1     9307.88     9798.13     58.55 o
  -1  -2   1      190.17      211.98      1.39 o
   0  -2   1      969.28     1037.37      5.39 o
   1  -2   1      397.72      370.45      2.40 o
   2  -2   1      292.27      289.83      1.96 o
   3  -2   1      144.64      153.72      1.19 o
   4  -2   1       87.47       92.93      0.98 o
   5  -2   1      434.00      443.08      2.84 o
   6  -2   1      873.96      844.87      5.07 o
   7  -2   1      163.60      169.87      2.16 o
   8  -2   1       75.81       80.11      2.98 o
   9  -2   1        0.44        2.81      1.61 o
  10  -2   1       29.74       31.49      2.94 o
  11  -2   1       26.27       26.71      4.02 o
  12  -2   1       14.22        8.03      3.21 o
 -12  -1   1       13.43       15.15      3.70 o
 -11  -1   1      138.66      169.83      8.64 o
 -10  -1   1       32.36       36.14      4.60 o
  -9  -1   1       33.60       40.94      2.09 o
  -8  -1   1        4.09        2.33      1.06 o
  -7  -1   1      104.12      102.13      1.92 o
  -6  -1   1       77.78       91.48      1.46 o
  -5  -1   1        4.57        5.94      0.40 o
  -4  -1   1     1059.50     1198.76      7.50 o
  -3  -1   1     5591.96     5964.88     47.66 o
  -2  -1   1      908.45     1010.33      6.17 o
  -1  -1   1     5677.80     6067.13     57.32 o
   0  -1   1     6656.80     6628.80     65.37 o
   1  -1   1     1184.05     1231.15      6.64 o
   2  -1   1       18.29       20.28      0.44 o
   3  -1   1      870.61      969.51      4.74 o
   4  -1   1        8.82       11.39      0.43 o
   5  -1   1      506.29      574.05      3.36 o
   6  -1   1      125.25      129.64      1.47 o
   7  -1   1       98.04       86.35      1.52 o
   8  -1   1      107.32      111.35      4.24 o
   9  -1   1      207.64      207.70      6.03 o
  10  -1   1       33.29       33.78      3.01 o
  11  -1   1        7.70        5.92      2.06 o
  12  -1   1        0.47       -3.53      2.29 o
 -12   0   1        7.31        6.67      3.39 o
 -11   0   1        0.10        1.44      2.46 o
 -10   0   1      102.25      106.25      6.54 o
  -9   0   1        0.05        0.35      1.41 o
  -8   0   1       64.45       65.08      2.32 o
  -7   0   1       94.53       90.64      1.82 o
  -6   0   1      710.26      708.22      4.44 o
  -5   0   1       25.22       26.09      0.88 o
  -4   0   1     1465.48     1557.64      8.51 o
  -3   0   1     2983.46     3365.43     24.21 o
  -2   0   1      412.93      403.31      2.54 o
  -1   0   1      188.20      197.46      5.31 o
   1   0   1     1845.27     2013.31     11.00 o
   2   0   1     1742.99     1851.55     10.04 o
   3   0   1      176.39      193.55      1.54 o
   4   0   1      673.29      645.54      3.61 o
   5   0   1       68.90       85.41      1.04 o
   6   0   1       12.75       17.13      0.65 o
   7   0   1       48.52       45.77      1.83 o
   8   0   1       14.01       13.13      2.09 o
   9   0   1        7.40        8.25      1.92 o
  10   0   1        6.70        5.75      1.94 o
  11   0   1       41.68       39.90      7.62 o
  12   0   1        4.41       13.20      3.51 o
 -12   1   1        4.60        9.26      3.28 o
 -11   1   1       43.74       38.68      4.88 o
 -10   1   1        5.25        3.69      2.45 o
  -9   1   1        4.46        3.96      1.26 o
  -8   1   1       43.43       47.34      2.32 o
  -7   1   1      480.64      489.83      4.86 o
  -6   1   1       80.71       88.56      1.13 o
  -5   1   1       27.33       23.97      0.55 o
  -4   1   1       32.70       24.48      0.53 o
  -3   1   1      142.01      123.21      1.14 o
  -2   1   1     3428.37     3644.13     18.94 o
  -1   1   1     1415.20     1580.64      9.31 o
   0   1   1     2391.47     2431.72     14.48 o
   1   1   1     2931.97     3002.11     19.29 o
   2   1   1      420.61      470.43      2.71 o
   3   1   1       51.94       71.97      0.86 o
   4   1   1        0.02        0.30      0.27 o
   5   1   1      574.97      594.38      3.44 o
   6   1   1      166.89      174.25      1.73 o
   7   1   1       10.87        6.33      0.87 o
   8   1   1      232.83      228.29      6.06 o
   9   1   1       67.75       67.36      6.10 o
  10   1   1        0.66       -0.69      1.65 o
  11   1   1       16.11       11.54      3.41 o
  12   1   1        0.61       -0.40      2.57 o
 -12   2   1        0.03       -2.55      2.27 o
 -11   2   1        6.99       10.31      3.01 o
 -10   2   1      209.96      208.22      8.99 o
  -9   2   1       10.97        9.24      1.40 o
  -8   2   1       73.55       74.60      2.49 o
  -7   2   1        0.71        0.88      0.52 o
  -6   2   1      116.10      114.29      1.43 o
  -5   2   1       76.94       73.81      0.93 o
  -4   2   1        3.24        1.53      0.24 o
  -3   2   1      272.43      273.64      1.87 o
  -2   2   1      632.29      640.70      3.79 o
  -1   2   1     1839.83     1937.30     10.43 o
   0   2   1     4616.04     4930.69     31.46 o
   1   2   1     3312.02     3489.16     31.82 o
   2   2   1      161.75      180.20      1.40 o
   3   2   1      498.37      534.28      3.32 o
   4   2   1      448.27      437.39      2.82 o
   5   2   1      348.43      347.95      2.42 o
   6   2   1      322.09      317.26      3.04 o
   7   2   1        0.25        0.24      0.63 o
   8   2   1        6.85        6.24      1.77 o
   9   2   1      123.37      133.41      4.83 o
  10   2   1      119.71      127.69      4.90 o
  11   2   1       67.13       60.33      7.82 o
  12   2   1       71.57       72.14      6.13 o
 -12   3   1        0.00        0.75      2.49 o
 -11   3   1       15.70       12.30      3.25 o
 -10   3   1       58.08       60.31      5.13 o
  -9   3   1       53.25       55.50      2.63 o
  -8   3   1      758.12      748.87      8.32 o
  -7   3   1       13.68       13.85      0.89 o
  -6   3   1      237.53      249.29      2.28 o
  -5   3   1      208.40      197.79      1.66 o
  -4   3   1      548.61      596.04      3.42 o
  -3   3   1       41.81       62.40      0.74 o
  -2   3   1      527.41      532.36      3.11 o
  -1   3   1      286.06      302.80      2.01 o
   0   3   1     6498.25     6610.32     40.55 o
   1   3   1       75.27      104.81      0.95 o
   2   3   1      570.36      596.65      3.63 o
   3   3   1       50.14       62.51      0.88 o
   4   3   1       21.41       24.36      0.59 o
   5   3   1      581.42      601.18      4.14 o
   6   3   1        0.03       -0.66      0.33 o
   7   3   1      145.12      138.43      2.92 o
   8   3   1        2.70        1.62      2.54 o
   9   3   1       18.12       23.98      2.64 o
  10   3   1       39.40       50.48      3.48 o
  11   3   1        6.25        7.50      2.96 o
  12   3   1       22.35       22.00      4.23 o
 -12   4   1        1.99        2.04      2.74 o
 -11   4   1       12.78       18.90      3.67 o
 -10   4   1       56.37       49.68      4.76 o
  -9   4   1       40.98       39.99      2.85 o
  -8   4   1       72.33       62.64      2.13 o
  -7   4   1       21.11       24.07      1.34 o
  -6   4   1        0.30       -0.08      0.43 o
  -5   4   1      213.22      217.72      1.81 o
  -4   4   1      434.42      476.88      2.95 o
  -3   4   1      919.69      989.19      5.98 o
  -2   4   1      323.40      343.77      2.28 o
  -1   4   1      147.90      144.60      1.24 o
   0   4   1     1069.18     1009.30      7.90 o
   1   4   1      508.29      507.34      2.99 o
   2   4   1      404.85      457.69      2.73 o
   3   4   1     1166.94     1217.84      6.51 o
   4   4   1        7.36       18.73      0.62 o
   5   4   1        0.38        1.13      0.39 o
   6   4   1      454.96      415.69      4.36 o
   7   4   1        2.55       -0.41      0.88 o
   8   4   1        3.64       -0.26      1.89 o
   9   4   1       81.39       67.92      8.81 o
  10   4   1       20.39       26.95      3.94 o
  11   4   1       70.60       68.47      5.90 o
 -12   5   1        2.18        2.88      2.75 o
 -11   5   1      115.63      130.42      7.54 o
 -10   5   1        0.30       -2.65      1.81 o
  -9   5   1       28.64       28.42      2.48 o
  -8   5   1        0.33        0.97      0.84 o
  -7   5   1       32.10       25.05      1.39 o
  -6   5   1       56.72       68.04      1.56 o
  -5   5   1       15.09       14.36      0.60 o
  -4   5   1      250.69      255.72      1.97 o
  -3   5   1       25.02       34.38      0.63 o
  -2   5   1     1827.19     1943.09      9.80 o
  -1   5   1      807.59      913.88      4.98 o
   0   5   1     1072.35     1152.64      5.88 o
   1   5   1      197.90      253.39      1.88 o
   2   5   1      431.01      400.78      2.58 o
   3   5   1      134.67      161.65      1.52 o
   4   5   1      117.92      115.91      1.78 o
   5   5   1     2227.23     2258.29     12.69 o
   6   5   1      256.16      233.68      3.80 o
   7   5   1      340.42      330.68      7.53 o
   8   5   1      539.90      559.84     10.95 o
   9   5   1        2.73        2.97      1.96 o
  10   5   1       23.56       17.18      5.23 o
  11   5   1       65.00       62.83      5.80 o
 -12   6   1        0.84        2.52      2.74 o
 -11   6   1       10.49        7.67      3.11 o
 -10   6   1      158.25      159.47      8.01 o
  -9   6   1      200.40      205.68      4.84 o
  -8   6   1      136.51      137.88      3.88 o
  -7   6   1       47.42       40.27      1.93 o
  -6   6   1        2.57        0.67      0.78 o
  -5   6   1        0.36        0.94      0.43 o
  -4   6   1       14.82       16.22      0.61 o
  -3   6   1      790.57      845.37      4.76 o
  -2   6   1      117.14      117.22      1.25 o
  -1   6   1     1329.32     1381.80      7.94 o
   0   6   1      444.06      481.46      2.98 o
   1   6   1      501.03      493.46      3.17 o
   2   6   1      125.65      136.38      1.41 o
   3   6   1       73.67       82.32      1.19 o
   4   6   1      201.38      192.12      2.47 o
   5   6   1        0.14        0.20      0.56 o
   6   6   1      783.39      756.52      9.32 o
   7   6   1      190.89      199.73      5.74 o
   8   6   1       68.49       61.78      3.63 o
   9   6   1       21.12       21.74      2.72 o
  10   6   1        0.94        2.81      1.60 o
  11   6   1        8.61        9.87      3.47 o
 -11   7   1        4.08        6.37      2.98 o
 -10   7   1        0.74        1.48      2.30 o
  -9   7   1       26.56       28.87      2.22 o
  -8   7   1       88.66       92.32      3.33 o
  -7   7   1       22.88       20.58      1.52 o
  -6   7   1        9.06        8.20      1.00 o
  -5   7   1      113.70      105.97      2.07 o
  -4   7   1        0.01       -0.14      0.39 o
  -3   7   1       38.01       29.90      0.74 o
  -2   7   1      212.75      219.72      1.93 o
  -1   7   1      346.76      356.96      2.51 o
   0   7   1      299.09      307.69      2.27 o
   1   7   1      249.79      276.74      2.31 o
   2   7   1       45.18       45.63      0.93 o
   3   7   1       18.60       21.73      0.80 o
   4   7   1      255.94      244.69      2.98 o
   5   7   1      195.38      190.66      3.96 o
   6   7   1      131.65      137.91      7.79 o
   7   7   1        0.23       -2.54      1.46 o
   8   7   1       35.73       39.01      3.16 o
   9   7   1       28.33       29.18      3.02 o
  10   7   1       39.88       48.96      5.51 o
 -11   8   1       13.75       13.62      3.75 o
 -10   8   1       36.82       37.35      3.61 o
  -9   8   1        0.06        1.12      1.30 o
  -8   8   1        0.71       -0.70      1.17 o
  -7   8   1       57.05       56.84      2.81 o
  -6   8   1      123.92      130.33      3.22 o
  -5   8   1        1.12        0.38      0.84 o
  -4   8   1       81.74       84.50      2.14 o
  -3   8   1        8.57        6.97      0.53 o
  -2   8   1      388.83      414.09      3.49 o
  -1   8   1      108.00       99.65      1.71 o
   0   8   1       12.02       13.35      0.63 o
   1   8   1       11.10       13.99      0.65 o
   2   8   1       10.11        9.11      0.59 o
   3   8   1       64.97       58.25      1.38 o
   4   8   1      642.15      624.18      7.19 o
   5   8   1      161.64      163.14      5.02 o
   6   8   1        1.11        0.06      1.48 o
   7   8   1       24.50       18.02      3.11 o
   8   8   1       29.85       30.01      3.01 o
   9   8   1        1.87        1.46      1.54 o
  10   8   1        0.55        0.17      2.83 o
 -11   9   1       51.86       14.11      3.07 o
 -10   9   1       76.99       78.57      5.28 o
  -9   9   1       61.71       70.18      3.09 o
  -8   9   1        2.96        4.28      1.54 o
  -7   9   1      189.70      196.32      4.95 o
  -6   9   1       71.52       67.36      3.04 o
  -5   9   1        0.44        0.27      0.93 o
  -4   9   1        3.59        4.87      0.94 o
  -3   9   1        0.47        0.24      0.76 o
  -2   9   1       37.09       32.77      1.24 o
  -1   9   1        7.70       12.16      0.77 o
   0   9   1        0.57        0.71      0.44 o
   1   9   1      202.89      220.67      2.44 o
   2   9   1      314.93      321.49      3.59 o
   3   9   1        8.42        7.67      1.13 o
   4   9   1       10.61       11.32      1.93 o
   5   9   1        6.00        2.16      1.60 o
   6   9   1       48.86       49.38      3.29 o
   7   9   1      112.78      125.58      8.52 o
   9   9   1        0.44        0.10      2.82 o
 -10  10   1        5.00        2.58      2.62 o
  -9  10   1      108.75      110.42      5.30 o
  -8  10   1       27.42       27.01      2.34 o
  -7  10   1      179.94      187.33      8.39 o
  -6  10   1      118.81      129.18      5.55 o
  -5  10   1      103.87       97.58      3.51 o
  -4  10   1       21.98       31.22      2.33 o
  -3  10   1        2.74        1.89      1.46 o
  -2  10   1        2.63        0.51      1.15 o
  -1  10   1        0.01        1.19      0.75 o
   0  10   1       28.52       20.56      3.96 o
   1  10   1        4.29        4.74      1.36 o
   2  10   1       34.38       24.97      2.05 o
   3  10   1        1.35        0.31      1.24 o
   4  10   1        0.30       -0.21      2.58 o
   5  10   1        0.55        2.73      1.66 o
   6  10   1        0.40        3.73      2.57 o
   8  10   1        1.61        2.29      2.06 o
   9  10   1       43.81       54.43      5.89 o
 -10  11   1       24.78       26.03      4.65 o
  -9  11   1       11.15        8.72      4.94 o
  -8  11   1      178.69      189.25      5.11 o
  -7  11   1       49.13       62.66      7.71 o
  -6  11   1      207.55      213.49      5.35 o
  -5  11   1      161.69      155.94      5.26 o
  -4  11   1       71.66       74.03      3.20 o
  -3  11   1       53.18       47.40      2.35 o
  -2  11   1       83.07       65.60      2.59 o
  -1  11   1       89.19      107.70      3.98 o
   0  11   1      370.35      284.85     30.52 o
   1  11   1       10.97        5.94      3.53 o
   2  11   1        3.81        2.43      1.98 o
   3  11   1      222.87      218.81      5.24 o
   4  11   1       64.55       60.69      4.85 o
   5  11   1       50.68       56.29      4.64 o
   6  11   1        0.04       -0.72      1.54 o
   7  11   1        5.31        6.62      2.17 o
   8  11   1       24.18       31.21      4.89 o
  -9  12   1       16.30       22.64      3.81 o
  -8  12   1        2.08        3.14      1.99 o
  -7  12   1       54.46       58.88      4.22 o
  -6  12   1       71.61       68.95      5.73 o
  -5  12   1       21.37       22.42      2.54 o
  -4  12   1        0.03        0.88      1.51 o
  -3  12   1       54.72       46.36      2.38 o
  -2  12   1      109.16      101.70      6.68 o
  -1  12   1        6.38        6.99      1.56 o
   0  12   1        5.75        1.74      1.42 o
   1  12   1       98.60      100.64      3.67 o
   2  12   1       21.45       22.18      2.21 o
   3  12   1      144.85      140.89     11.86 o
   4  12   1       12.84       12.09      2.20 o
   5  12   1      126.85      138.26      5.15 o
   6  12   1        0.17       -0.12      1.89 o
   7  12   1        1.60       -0.91      2.76 o
  -8  13   1        3.40        3.98      2.04 o
  -7  13   1       97.82      103.01      3.30 o
  -6  13   1       25.28       24.77      2.05 o
  -5  13   1        9.39       10.73      1.65 o
  -4  13   1       15.12       19.95      2.89 o
  -3  13   1        0.01       -2.49      1.24 o
  -2  13   1        1.41       -0.11      1.34 o
  -1  13   1        0.82        0.02      1.42 o
   0  13   1       80.52       72.78      5.16 o
   1  13   1        0.13        4.50      1.57 o
   2  13   1        5.01       10.16      1.93 o
   3  13   1       20.75       20.13      2.68 o
   4  13   1        1.96        2.54      1.99 o
   5  13   1        6.63        6.22      2.21 o
   6  13   1       49.92       45.01      5.45 o
  -7  14   1       13.19       13.91      2.71 o
  -6  14   1      108.19      123.78      4.41 o
  -5  14   1      114.84      134.55      4.63 o
  -4  14   1       18.99       20.45      2.42 o
  -3  14   1       10.20        8.22      1.86 o
  -2  14   1       21.40       21.73      3.19 o
  -1  14   1       11.69       14.56      2.12 o
   0  14   1       80.60       88.04      3.85 o
   1  14   1       52.68       49.06      3.14 o
   2  14   1       37.55       36.57      2.89 o
   3  14   1        7.46        8.51      2.18 o
   4  14   1       16.66       13.02      2.45 o
   5  14   1        0.00        1.15      3.27 o
  -6  15   1       27.19       27.74      3.48 o
  -5  15   1        0.00        2.20      1.63 o
  -4  15   1       29.15       36.82      3.01 o
  -3  15   1       38.93       42.46      3.17 o
  -2  15   1        1.45        2.20      1.69 o
  -1  15   1       34.39       38.61      3.03 o
   0  15   1       23.21       20.42      4.71 o
   1  15   1       72.99       83.64      3.82 o
   2  15   1        7.46        9.11      2.33 o
   3  15   1       29.59       35.79      3.28 o
   4  15   1        1.51        4.69      3.49 o
  -3  16   1      117.19      127.30      4.59 o
  -2  16   1       92.93      124.49      8.35 o
  -1  16   1       18.40       22.46      2.57 o
   0  16   1        0.45        1.65      1.72 o
   1  16   1       10.20       15.04      2.31 o
  -2 -16   2       40.34       44.18      6.07 o
  -1 -16   2        0.59        3.26      3.67 o
   0 -16   2        8.44       12.68      2.85 o
   1 -16   2       66.07       81.32      5.15 o
   2 -16   2       38.48       35.46      5.65 o
   3 -16   2        0.47        0.71      2.63 o
  -4 -15   2      275.51      304.45     12.79 o
  -3 -15   2       44.28       48.76      6.16 o
  -2 -15   2      155.00      160.25      9.11 o
  -1 -15   2        8.60       16.80      4.44 o
   0 -15   2        1.35        5.91      2.35 o
   1 -15   2       35.92       54.58      6.72 o
   2 -15   2       26.87       26.31      2.95 o
   3 -15   2        1.22        0.99      2.46 o
   4 -15   2       88.34       93.59      8.58 o
   5 -15   2        0.65        2.29      3.68 o
  -6 -14   2      145.50      171.33      9.78 o
  -5 -14   2        6.02       12.76      4.15 o
  -4 -14   2      180.65      193.90      9.90 o
  -3 -14   2        8.44       16.91      4.29 o
  -2 -14   2        0.18        1.33      3.25 o
  -1 -14   2        5.89        7.31      2.43 o
   0 -14   2       12.88       15.16      2.89 o
   1 -14   2       20.18       21.44      3.27 o
   2 -14   2       41.37       45.53      9.61 o
   3 -14   2       37.09       37.54      4.09 o
   4 -14   2       67.53       77.98     13.30 o
   5 -14   2        0.09        0.53      2.04 o
   6 -14   2        9.11        5.16      3.20 o
   7 -14   2        0.86        3.07      2.32 o
  -7 -13   2        4.25        2.49      3.58 o
  -6 -13   2        1.02        1.05      3.31 o
  -5 -13   2       39.19       54.31      6.20 o
  -4 -13   2        0.62        5.30      3.52 o
  -3 -13   2       41.31       30.68      4.94 o
  -2 -13   2        0.05        0.98      3.02 o
  -1 -13   2       80.64       80.17      3.71 o
   0 -13   2       60.61       62.69      4.38 o
   1 -13   2       55.15       57.04      2.77 o
   2 -13   2        1.79        3.57      1.82 o
   3 -13   2      230.63      250.09      5.68 o
   4 -13   2       20.42       22.66      2.16 o
   5 -13   2        8.71        7.24      2.32 o
   6 -13   2       41.63       37.55      4.24 o
   7 -13   2       28.86       38.75      2.82 o
   8 -13   2       13.12       14.65      2.96 o
  -8 -12   2       38.72       45.11      6.05 o
  -7 -12   2       83.53       75.78      6.76 o
  -6 -12   2        5.15        0.20      3.20 o
  -5 -12   2        1.97        5.02      3.26 o
  -4 -12   2        0.82       -1.72      2.70 o
  -3 -12   2        0.01       -3.76      2.33 o
  -2 -12   2       12.82       14.26      1.72 o
  -1 -12   2        8.67        6.83      1.50 o
   0 -12   2       11.71       14.53      1.47 o
   1 -12   2        8.54        8.01      2.24 o
   2 -12   2       48.56       46.15      2.59 o
   3 -12   2       61.17       60.77      2.88 o
   4 -12   2       47.03       43.53      4.29 o
   5 -12   2      293.68      325.58      6.82 o
   6 -12   2       75.71       76.26      3.46 o
   7 -12   2        0.07        1.76      1.38 o
   8 -12   2        0.12        1.59      1.41 o
   9 -12   2       29.33       29.35      3.74 o
  -9 -11   2       39.55       36.54      5.82 o
  -8 -11   2       83.98       87.80      7.13 o
  -7 -11   2        7.00       11.43      3.77 o
  -6 -11   2        7.02        6.14      3.39 o
  -5 -11   2        0.03       -1.40      2.61 o
  -4 -11   2       12.67        8.28      2.12 o
  -3 -11   2       41.21       36.95      2.97 o
  -2 -11   2       84.06       78.66      2.08 o
  -1 -11   2        1.68       -0.38      0.77 o
   0 -11   2       74.52       70.81      2.21 o
   1 -11   2       17.89       24.49      2.42 o
   2 -11   2       28.80       26.04      1.66 o
   3 -11   2      475.16      472.58      8.11 o
   4 -11   2       78.76       82.95      3.22 o
   5 -11   2       16.50       16.50      3.70 o
   6 -11   2       40.92       41.00      2.82 o
   7 -11   2       11.46       10.29      3.12 o
   8 -11   2       25.79       26.16      2.51 o
   9 -11   2        1.12        1.97      1.49 o
  -9 -10   2       67.62       63.55      6.75 o
  -8 -10   2       36.39       47.25      5.89 o
  -7 -10   2        4.43        6.51      3.23 o
  -6 -10   2       41.74       47.47      3.11 o
  -5 -10   2       41.67       31.19      2.48 o
  -4 -10   2       35.67       27.89      2.82 o
  -3 -10   2        8.16        7.76      1.06 o
  -2 -10   2       89.78       74.30      2.19 o
  -1 -10   2        1.39       -0.48      0.58 o
   0 -10   2        4.98        4.34      0.79 o
   1 -10   2       75.20       71.52      2.14 o
   2 -10   2      123.28      115.78      2.73 o
   3 -10   2      134.74      115.07      2.80 o
   4 -10   2       69.18       65.81      2.49 o
   5 -10   2       55.67       55.09      2.85 o
   6 -10   2       15.19       17.06      1.95 o
   7 -10   2        1.03        2.08      1.31 o
   8 -10   2       44.74       43.66      3.41 o
   9 -10   2       11.72       12.98      2.03 o
  10 -10   2       65.17       69.68      3.54 o
 -10  -9   2       14.51       21.08      4.61 o
  -9  -9   2        0.93        1.58      3.21 o
  -8  -9   2       91.00      104.53      7.14 o
  -7  -9   2      178.45      182.42      6.35 o
  -6  -9   2      103.08      118.91      4.03 o
  -5  -9   2        9.61       12.47      1.72 o
  -4  -9   2       86.81       96.06      3.38 o
  -3  -9   2      231.36      191.21      2.73 o
  -2  -9   2        0.85        0.32      0.45 o
  -1  -9   2       20.47       14.10      0.83 o
   0  -9   2       35.12       29.42      1.07 o
   1  -9   2      224.91      198.10      3.07 o
   2  -9   2       19.27       20.70      1.00 o
   3  -9   2       30.10       25.47      1.36 o
   4  -9   2        0.99        1.21      0.71 o
   5  -9   2      356.78      332.16      5.00 o
   6  -9   2       53.61       49.80      2.71 o
   7  -9   2        3.55        1.94      1.79 o
   8  -9   2       83.77       88.50      3.56 o
   9  -9   2       27.77       28.02      2.58 o
  10  -9   2        0.84        1.58      1.82 o
 -10  -8   2        7.10        9.19      3.60 o
  -9  -8   2       92.62      105.42      7.22 o
  -8  -8   2       68.66       75.46      6.06 o
  -7  -8   2       18.29       17.09      2.01 o
  -6  -8   2       50.79       49.29      5.54 o
  -5  -8   2      206.30      177.20      4.53 o
  -4  -8   2       53.80       50.21      1.17 o
  -3  -8   2       12.70        7.74      0.63 o
  -2  -8   2      179.99      176.73      2.12 o
  -1  -8   2      317.11      313.62      2.66 o
   0  -8   2      560.73      570.21      4.10 o
   1  -8   2      401.66      392.70      3.05 o
   2  -8   2       36.56       28.98      0.85 o
   3  -8   2       18.77       18.99      1.49 o
   4  -8   2      211.74      199.96      3.36 o
   5  -8   2      155.67      148.97      2.85 o
   6  -8   2       18.06       18.99      1.91 o
   7  -8   2      148.67      143.17      4.40 o
   8  -8   2       96.18       98.01      4.36 o
   9  -8   2      207.32      200.64      5.35 o
  10  -8   2      109.05      122.36      4.36 o
  11  -8   2       40.39       42.64      3.53 o
 -11  -7   2        6.28        6.55      3.65 o
 -10  -7   2      119.58      122.09      7.73 o
  -9  -7   2       31.72       41.30      5.23 o
  -8  -7   2        0.77        0.56      1.24 o
  -7  -7   2        0.59        0.05      1.11 o
  -6  -7   2      287.04      288.65      5.96 o
  -5  -7   2       12.71       13.58      0.99 o
  -4  -7   2      131.04      126.00      1.90 o
  -3  -7   2       17.34       17.30      0.54 o
  -2  -7   2       30.39       29.58      0.67 o
  -1  -7   2        6.20        6.22      0.38 o
   0  -7   2       68.83       77.01      0.97 o
   1  -7   2       13.44        6.69      0.40 o
   2  -7   2      239.35      244.80      1.94 o
   3  -7   2      124.50      107.82      1.36 o
   4  -7   2      164.96      165.29      1.94 o
   5  -7   2      742.05      686.79      6.41 o
   6  -7   2       33.42       31.70      1.40 o
   7  -7   2        8.07        7.71      1.23 o
   8  -7   2       23.11       20.32      3.33 o
   9  -7   2       19.01       18.12      2.10 o
  10  -7   2       80.09       81.39      5.89 o
  11  -7   2       20.35       27.30      2.96 o
 -11  -6   2      184.07      202.78     10.28 o
 -10  -6   2      291.10      294.94     11.64 o
  -9  -6   2       68.98       55.99      5.41 o
  -8  -6   2       38.64       36.61      2.68 o
  -7  -6   2      296.61      295.98      6.14 o
  -6  -6   2       53.29       62.64      2.22 o
  -5  -6   2       26.06       21.07      0.81 o
  -4  -6   2      201.07      198.40      1.85 o
  -3  -6   2       49.05       56.11      0.75 o
  -2  -6   2       12.72       17.59      0.49 o
  -1  -6   2       76.24       64.62      0.80 o
   0  -6   2      719.10      745.23      4.20 o
   1  -6   2      534.73      571.99      3.43 o
   2  -6   2       73.62       63.26      0.86 o
   3  -6   2        0.64        0.00      0.26 o
   4  -6   2      732.88      747.97      4.46 o
   5  -6   2        0.00       -0.47      0.35 o
   6  -6   2      222.65      223.33      3.20 o
   7  -6   2      262.54      248.75      4.50 o
   8  -6   2        2.20        0.80      1.22 o
   9  -6   2       31.92       30.78      2.49 o
  10  -6   2        1.16        1.43      1.41 o
  11  -6   2      142.98      138.45      8.76 o
 -11  -5   2        9.24        9.95      3.64 o
 -10  -5   2       43.41       55.30      5.89 o
  -9  -5   2       49.90       55.22      3.21 o
  -8  -5   2       20.40       23.42      2.89 o
  -7  -5   2      181.58      188.69      7.15 o
  -6  -5   2      393.97      372.85      5.60 o
  -5  -5   2        1.00        0.64      0.37 o
  -4  -5   2      134.05      150.52      1.42 o
  -3  -5   2     1544.79     1680.47      9.49 o
  -2  -5   2      254.07      228.80      1.63 o
  -1  -5   2      506.38      494.58      2.94 o
   0  -5   2      463.34      479.74      2.87 o
   1  -5   2      405.75      436.89      2.55 o
   2  -5   2      185.04      187.33      1.43 o
   3  -5   2      622.67      640.77      3.48 o
   4  -5   2     1262.77     1314.85      6.66 o
   5  -5   2       33.91       46.06      1.03 o
   6  -5   2     1602.23     1524.92     11.93 o
   7  -5   2       23.85       23.12      1.62 o
   8  -5   2      107.04      102.23      2.94 o
   9  -5   2      123.11      115.46      3.87 o
  10  -5   2       13.95       15.31      2.43 o
  11  -5   2      180.59      176.77      7.82 o
 -12  -4   2        2.11        3.57      3.22 o
 -11  -4   2        2.19        4.84      3.19 o
 -10  -4   2      176.18      162.91      8.30 o
  -9  -4   2       19.80       19.99      2.91 o
  -8  -4   2      112.56      116.49      3.82 o
  -7  -4   2      660.52      646.63      8.39 o
  -6  -4   2       60.69       70.85      1.32 o
  -5  -4   2      971.35     1037.25      6.24 o
  -4  -4   2      427.24      464.04      3.19 o
  -3  -4   2       31.36       32.08      0.57 o
  -2  -4   2        3.00        5.05      0.35 o
  -1  -4   2      515.82      530.15      3.86 o
   0  -4   2       97.06      106.21      0.87 o
   1  -4   2        9.90       18.02      0.40 o
   2  -4   2      217.14      216.98      1.76 o
   3  -4   2      575.75      591.99      3.28 o
   4  -4   2     1032.99     1045.20      5.40 o
   5  -4   2        0.95        0.37      0.30 o
   6  -4   2      415.19      403.66      3.28 o
   7  -4   2        0.08       -1.17      0.58 o
   8  -4   2      212.94      224.91      4.30 o
   9  -4   2      297.06      291.70      6.20 o
  10  -4   2        0.00       -0.17      1.68 o
  11  -4   2       45.04       42.72      4.60 o
  12  -4   2      111.67      133.58      5.27 o
 -12  -3   2      155.24      178.39      9.57 o
 -11  -3   2        0.02        1.60      2.73 o
 -10  -3   2        0.33        0.36      2.46 o
  -9  -3   2      252.36      268.86      6.09 o
  -8  -3   2      150.40      153.02      4.20 o
  -7  -3   2      235.05      225.22      4.19 o
  -6  -3   2      758.13      809.09      6.70 o
  -5  -3   2     1128.15     1230.63      7.86 o
  -4  -3   2       73.36       88.30      1.16 o
  -3  -3   2      568.13      647.51      5.50 o
  -2  -3   2      340.19      370.16      3.06 o
  -1  -3   2        1.39        3.59      0.37 o
   0  -3   2      104.72      132.68      1.26 o
   1  -3   2      219.79      210.75      1.49 o
   2  -3   2     1040.09     1151.21      6.04 o
   3  -3   2     2226.39     2393.41     11.26 o
   4  -3   2       56.82       55.52      0.78 o
   5  -3   2        4.18        2.28      0.33 o
   6  -3   2        0.71       -0.32      0.34 o
   7  -3   2      676.48      631.60      6.06 o
   8  -3   2      726.67      711.89      8.86 o
   9  -3   2       28.51       25.63      2.66 o
  10  -3   2       98.39       90.24      4.35 o
  11  -3   2       62.48       55.77      3.79 o
  12  -3   2        3.41        4.20      2.17 o
 -12  -2   2        1.19       -2.16      2.71 o
 -11  -2   2        4.98        4.05      2.91 o
 -10  -2   2       55.44       65.55      3.97 o
  -9  -2   2       40.11       45.71      3.86 o
  -8  -2   2       12.53        9.17      1.56 o
  -7  -2   2       29.25       32.99      1.43 o
  -6  -2   2        5.83       11.57      0.51 o
  -5  -2   2      431.90      444.30      4.15 o
  -4  -2   2      524.50      545.33      4.42 o
  -3  -2   2       16.21       23.21      1.09 o
  -2  -2   2      100.99       94.34      1.09 o
  -1  -2   2     1562.59     1486.01     18.25 o
   0  -2   2      575.99      590.91      9.05 o
   1  -2   2     2012.56     2001.00     14.30 o
   2  -2   2      144.22      153.73      1.16 o
   3  -2   2       13.91       10.32      0.36 o
   4  -2   2        0.26        0.29      0.21 o
   5  -2   2        0.00        0.37      0.25 o
   6  -2   2       12.72       10.24      0.55 o
   7  -2   2      534.11      493.72      5.08 o
   8  -2   2      141.09      126.62      3.55 o
   9  -2   2      283.10      282.58      7.18 o
  10  -2   2       41.07       37.11      4.22 o
  11  -2   2       98.73       98.83      4.66 o
  12  -2   2       14.75       13.73      2.55 o
 -12  -1   2       13.09        6.47      3.36 o
 -11  -1   2       15.21       19.00      3.89 o
 -10  -1   2        5.11        2.85      1.34 o
  -9  -1   2        2.35        0.40      1.30 o
  -8  -1   2       13.73       13.05      1.59 o
  -7  -1   2        1.45        2.41      0.54 o
  -6  -1   2       11.28        9.48      0.44 o
  -5  -1   2       31.30       30.17      0.58 o
  -4  -1   2      279.59      338.36      3.37 o
  -3  -1   2       33.82       55.02      1.03 o
  -2  -1   2      125.53      119.35      2.30 o
  -1  -1   2       50.10       53.52      1.33 o
   0  -1   2     2934.44     2975.32     29.42 o
   1  -1   2      211.65      252.14      1.95 o
   2  -1   2      590.11      535.65      3.12 o
   3  -1   2        4.63        1.69      0.34 o
   4  -1   2       97.59       88.13      0.98 o
   5  -1   2      114.82       95.28      1.36 o
   6  -1   2        1.00       -0.02      0.29 o
   7  -1   2       63.44       68.16      1.90 o
   8  -1   2      154.03      142.54      3.26 o
   9  -1   2        4.35        5.19      1.80 o
  10  -1   2       20.34       20.69      2.72 o
  11  -1   2       59.35       64.19      3.99 o
  12  -1   2        8.21        5.16      2.29 o
 -12   0   2       11.79        7.62      3.39 o
 -11   0   2        1.47        2.26      2.66 o
 -10   0   2       25.79       27.02      2.43 o
  -9   0   2      156.94      167.28      4.57 o
  -8   0   2      241.53      247.43      5.34 o
  -7   0   2        0.22        0.28      0.43 o
  -6   0   2      194.45      186.19      1.78 o
  -5   0   2      155.88      160.97      1.35 o
  -4   0   2        0.02        0.10      0.34 o
  -3   0   2      209.80      221.10      2.18 o
  -2   0   2     7681.10     7800.96     78.21 o
  -1   0   2      115.90      107.68      1.82 o
   0   0   2      751.71      746.84      9.12 o
   1   0   2      224.21      272.03      2.07 o
   2   0   2      148.85      151.14      1.18 o
   3   0   2     2683.81     2811.54     13.61 o
   4   0   2      122.39      125.62      1.27 o
   5   0   2      356.39      378.66      2.66 o
   6   0   2      201.25      222.68      2.22 o
   7   0   2      206.01      195.05      2.90 o
   8   0   2      571.40      579.64      8.56 o
   9   0   2      101.51      107.39      4.44 o
  10   0   2        0.01        0.54      1.79 o
  11   0   2       35.70       43.48      7.36 o
  12   0   2       66.41       69.46      4.08 o
 -12   1   2       20.08       12.79      3.84 o
 -11   1   2        4.03        7.26      2.98 o
 -10   1   2      589.49      617.84     10.46 o
  -9   1   2        0.02        1.55      1.25 o
  -8   1   2      117.20      115.75      3.59 o
  -7   1   2      130.46      129.72      1.84 o
  -6   1   2      242.46      279.76      2.28 o
  -5   1   2      308.62      285.08      2.10 o
  -4   1   2      705.73      735.98      4.65 o
  -3   1   2      798.08      808.31      5.25 o
  -2   1   2    31325.75    29757.63    208.71 o
  -1   1   2     1267.51     1425.05     17.30 o
   0   1   2      631.66      672.62      8.53 o
   1   1   2        1.26       -0.30      0.15 o
   2   1   2       97.47      119.74      1.11 o
   3   1   2      117.22      105.33      0.99 o
   4   1   2     2102.54     2235.76     11.60 o
   5   1   2      162.33      159.38      1.56 o
   6   1   2      725.07      732.71      4.74 o
   7   1   2      231.06      221.59      3.93 o
   8   1   2       81.38       76.18      3.17 o
   9   1   2       62.58       61.91      5.61 o
  10   1   2      206.59      199.61      6.25 o
  11   1   2      142.05      148.37      5.60 o
  12   1   2        0.29        2.13      2.05 o
 -12   2   2       35.46       29.37      4.72 o
 -11   2   2        7.08        5.31      2.97 o
 -10   2   2       25.79       24.50      2.87 o
  -9   2   2        5.55        9.10      2.77 o
  -8   2   2        8.20        6.08      0.93 o
  -7   2   2      102.43      109.21      1.63 o
  -6   2   2      698.03      752.64      5.14 o
  -5   2   2      307.65      309.86      2.11 o
  -4   2   2     4745.29     4982.21     23.72 o
  -3   2   2     1061.70     1122.50      6.36 o
  -2   2   2      797.37      812.47      5.46 o
  -1   2   2    11391.14    11703.88     77.36 o
   0   2   2      279.31      307.44      2.28 o
   1   2   2       53.07       66.89      0.69 o
   2   2   2      255.40      268.59      1.81 o
   3   2   2        0.87        1.56      0.24 o
   4   2   2      562.43      561.71      3.59 o
   5   2   2       89.67       95.23      1.30 o
   6   2   2       24.89       26.71      0.80 o
   7   2   2      105.09      104.41      3.10 o
   8   2   2       88.70       56.30     11.71 o
   9   2   2      141.89      140.69      5.03 o
  10   2   2       82.17       88.95      4.33 o
  11   2   2       89.24       94.85      4.68 o
  12   2   2       95.19       98.18      4.90 o
 -12   3   2       16.57       11.92      3.51 o
 -11   3   2        1.12       -0.05      2.45 o
 -10   3   2       10.49       14.52      3.34 o
  -9   3   2       35.04       34.04      2.53 o
  -8   3   2      209.23      224.81      5.00 o
  -7   3   2      116.33      113.04      1.80 o
  -6   3   2       54.16       63.96      0.99 o
  -5   3   2       66.76       62.22      0.84 o
  -4   3   2      356.14      410.26      2.64 o
  -3   3   2       16.72       14.99      0.39 o
  -2   3   2       38.06       54.77      0.64 o
  -1   3   2     1609.08     1577.13      8.69 o
   0   3   2        0.03        2.43      0.43 o
   1   3   2       15.38       11.31      0.34 o
   2   3   2     1075.87     1097.24      5.75 o
   3   3   2      558.66      628.65      3.71 o
   4   3   2      270.76      316.62      2.41 o
   5   3   2        7.41       10.53      0.58 o
   6   3   2       37.59       32.88      1.41 o
   7   3   2       87.37       84.22      3.90 o
   8   3   2      102.41       90.28      3.91 o
   9   3   2      228.11      219.28      6.41 o
  10   3   2       23.87       25.22      2.92 o
  11   3   2       73.24       58.71      4.82 o
 -12   4   2       20.97       20.53      4.16 o
 -11   4   2       43.27       50.26      5.57 o
 -10   4   2        0.13       -1.21      1.92 o
  -9   4   2        0.00       -0.86      1.08 o
  -8   4   2       32.62       30.34      1.85 o
  -7   4   2       31.99       27.62      1.43 o
  -6   4   2       43.01       44.51      1.13 o
  -5   4   2       25.63       31.39      0.68 o
  -4   4   2       11.14        9.23      0.39 o
  -3   4   2     2553.72     2739.51     16.75 o
  -2   4   2     2155.39     2314.13     11.30 o
  -1   4   2        7.75        5.50      0.32 o
   0   4   2      243.97      230.01      1.60 o
   1   4   2      119.08      112.28      1.02 o
   2   4   2        0.12        1.37      0.22 o
   3   4   2        5.61        7.58      0.39 o
   4   4   2        1.94        2.53      0.34 o
   5   4   2       55.24       56.80      1.40 o
   6   4   2        0.27        0.29      0.58 o
   7   4   2       21.79       18.46      2.86 o
   8   4   2       30.43       33.56      2.90 o
   9   4   2       13.29       11.96      2.27 o
  10   4   2       60.47       63.65      3.94 o
  11   4   2       46.78       53.55      6.63 o
 -12   5   2        1.16       -0.37      2.42 o
 -11   5   2        0.04        1.67      2.54 o
 -10   5   2        1.25       -2.70      1.98 o
  -9   5   2        2.33        3.15      1.50 o
  -8   5   2       75.89       67.19      2.73 o
  -7   5   2      238.81      231.21      3.80 o
  -6   5   2        0.48        0.18      0.50 o
  -5   5   2       12.99       10.87      0.57 o
  -4   5   2      109.97      128.45      1.22 o
  -3   5   2      179.12      200.05      1.56 o
  -2   5   2       20.86       25.56      0.54 o
  -1   5   2       20.14       21.76      0.51 o
   0   5   2        1.64        1.19      0.22 o
   1   5   2       56.70       51.58      0.73 o
   2   5   2      656.14      629.28      3.68 o
   3   5   2       28.41       19.95      0.62 o
   4   5   2        2.46        3.85      0.41 o
   5   5   2      336.43      328.33      3.00 o
   7   5   2       47.53       17.23      1.88 o
   8   5   2        5.29        6.20      3.07 o
   9   5   2        0.02        0.90      1.81 o
  10   5   2       45.76       42.30      3.57 o
  11   5   2       31.36       30.21      3.20 o
 -12   6   2       54.81       59.92      5.70 o
 -11   6   2       72.79       66.81      5.85 o
 -10   6   2      267.00      280.13     10.95 o
  -9   6   2      296.13      308.23      8.14 o
  -8   6   2      189.44      160.50      3.19 o
  -7   6   2        4.05        2.57      1.15 o
  -6   6   2      314.24      263.84      3.10 o
  -5   6   2        9.02        4.24      0.59 o
  -4   6   2      101.93       92.81      1.23 o
  -3   6   2       66.63       67.24      0.92 o
  -2   6   2        0.90        2.99      0.34 o
  -1   6   2      141.66      159.42      1.46 o
   0   6   2       95.20      104.96      1.15 o
   1   6   2      131.38      156.50      1.42 o
   2   6   2       22.66       20.95      0.63 o
   3   6   2      325.87      314.62      2.90 o
   4   6   2        1.05        0.54      0.34 o
   5   6   2      221.85      218.01      3.27 o
   6   6   2       49.30       47.29      4.40 o
   7   6   2       13.73       16.92      2.24 o
   8   6   2        0.51       -1.17      1.53 o
   9   6   2       31.19       31.52      3.12 o
  10   6   2       75.76       80.97      4.40 o
  11   6   2        2.64        6.07      3.19 o
 -11   7   2       79.55       80.29      6.34 o
 -10   7   2        0.78        1.93      2.41 o
  -9   7   2        7.16        6.15      2.46 o
  -8   7   2        9.74        9.71      1.25 o
  -7   7   2       12.05       15.21      1.48 o
  -6   7   2        0.14        2.47      2.09 o
  -5   7   2      383.89      367.99      3.85 o
  -4   7   2       47.58       51.51      1.27 o
  -3   7   2        2.95        3.20      0.41 o
  -2   7   2       92.53       88.91      1.13 o
  -1   7   2      819.99      865.33      5.05 o
   0   7   2      128.14      113.44      1.31 o
   1   7   2       35.76       33.22      0.80 o
   2   7   2      132.75      137.41      1.58 o
   3   7   2        0.34       -0.18      0.38 o
   4   7   2       11.32        7.38      0.97 o
   5   7   2      729.11      398.42     11.47 o
   6   7   2       28.49       34.26      3.91 o
   7   7   2      444.29      447.43      9.50 o
   8   7   2        5.53        5.72      2.18 o
   9   7   2        8.46        8.09      2.22 o
  10   7   2       54.89       68.04      4.12 o
 -11   8   2        0.92        3.09      2.85 o
 -10   8   2        0.63        3.30      2.53 o
  -9   8   2       91.42       77.27      4.29 o
  -8   8   2        2.30        2.74      1.66 o
  -7   8   2      178.83      165.11      3.40 o
  -6   8   2      276.81      261.39      4.28 o
  -5   8   2       78.75       66.53      1.98 o
  -4   8   2      136.79      109.71      2.20 o
  -3   8   2       69.00       58.25      1.37 o
  -2   8   2        0.71        1.10      0.42 o
  -1   8   2       51.96       43.47      1.04 o
   0   8   2       19.16       23.06      0.75 o
   1   8   2        0.06        0.07      0.37 o
   2   8   2     1083.32     1035.99      6.92 o
   3   8   2      110.25      119.52      2.69 o
   4   8   2      166.62      162.36      4.14 o
   5   8   2        0.44        0.22      1.38 o
   6   8   2       19.30       15.80      2.24 o
   7   8   2       34.55       35.79      3.13 o
   8   8   2        8.35        9.26      2.28 o
   9   8   2       21.36       24.03      3.04 o
  10   8   2        0.11       -2.04      2.75 o
 -11   9   2       69.40       82.30      6.50 o
 -10   9   2        6.13       11.33      2.43 o
  -9   9   2        7.72        9.77      2.21 o
  -8   9   2        4.66        3.61      2.62 o
  -7   9   2       41.96       37.64      2.43 o
  -6   9   2      122.73      113.06      2.89 o
  -5   9   2      147.91      123.18      2.90 o
  -4   9   2       15.59       15.76      1.15 o
  -3   9   2       35.74       23.50      1.25 o
  -2   9   2        6.99        4.34      0.91 o
  -1   9   2        0.10        0.08      0.67 o
   0   9   2       29.62       22.01      1.36 o
   1   9   2        0.08        0.98      0.82 o
   2   9   2       99.15       88.03      2.21 o
   3   9   2       98.32       88.78      3.16 o
   4   9   2      168.36      161.80      4.27 o
   5   9   2       42.66       44.68      5.68 o
   6   9   2      130.24      135.00      4.90 o
   7   9   2       40.29       40.51      3.55 o
   8   9   2       22.35       25.53      3.94 o
   9   9   2       40.66       40.75      6.39 o
 -10  10   2        4.81        9.11      2.91 o
  -9  10   2        1.76        1.62      1.79 o
  -8  10   2       21.28       22.56      3.04 o
  -7  10   2       62.63       64.25      2.39 o
  -6  10   2       60.84       67.64      2.47 o
  -5  10   2       73.93       67.21      2.55 o
  -4  10   2       46.74       32.51      1.63 o
  -3  10   2      477.30      420.13      5.26 o
  -2  10   2       17.87       17.24      1.80 o
  -1  10   2        5.94        8.52      3.74 o
   0  10   2        5.86        6.63      1.01 o
   1  10   2       18.73       14.04      1.48 o
   2  10   2        8.41        7.16      1.48 o
   3  10   2       77.78       75.94      3.12 o
   4  10   2        0.11        0.46      1.58 o
   5  10   2        7.82        3.75      1.80 o
   6  10   2        1.57        2.81      4.69 o
   7  10   2        5.53        2.39      1.95 o
   8  10   2        6.68        6.63      2.32 o
   9  10   2      127.10      149.85      5.64 o
  -9  11   2      172.39      176.09      6.92 o
  -8  11   2        3.15        2.58      1.89 o
  -7  11   2      124.35      127.39      9.24 o
  -6  11   2        2.43        1.55      1.31 o
  -5  11   2        0.23        0.97      1.32 o
  -4  11   2        0.59        0.38      1.30 o
  -3  11   2      124.00      111.89      4.28 o
  -2  11   2       80.48       72.00      3.51 o
  -1  11   2       35.94       30.84      2.87 o
   0  11   2       15.54       14.34      1.84 o
   1  11   2       82.05       89.40      3.42 o
   2  11   2        7.22        8.30      2.14 o
   3  11   2        8.32        4.52      2.46 o
   4  11   2       11.33       10.46      2.14 o
   5  11   2        2.73        5.33      1.98 o
   6  11   2      158.12      167.73      6.84 o
   7  11   2        0.03       -0.74      1.93 o
   8  11   2      196.16      220.33      6.77 o
  -9  12   2       12.95       13.76      4.76 o
  -8  12   2      116.51      120.30      5.82 o
  -7  12   2      143.67      149.12      6.30 o
  -6  12   2       15.34       15.94      2.00 o
  -5  12   2       85.59       90.31      3.59 o
  -4  12   2        0.33       -1.87      1.11 o
  -3  12   2       27.38       27.65      2.35 o
  -2  12   2       59.59       60.99      5.41 o
  -1  12   2       20.94       18.17      3.73 o
   0  12   2      109.06      104.71      3.76 o
   1  12   2        2.64        4.83      1.54 o
   2  12   2       16.52       14.42      1.91 o
   3  12   2      150.54      157.44      6.03 o
   4  12   2       12.16       13.02      2.35 o
   5  12   2       61.30       53.42      3.86 o
   6  12   2       12.38       13.56      2.59 o
   7  12   2       13.64       16.59      2.70 o
  -8  13   2        2.36        0.65      4.23 o
  -7  13   2        0.14        3.19      2.07 o
  -6  13   2       17.69       20.33      6.09 o
  -5  13   2        6.42        4.75      2.18 o
  -4  13   2       17.49       15.59      2.11 o
  -3  13   2       24.98       29.81      2.57 o
  -2  13   2        7.27        6.80      1.71 o
  -1  13   2       43.26       37.64      3.73 o
   0  13   2        6.07        2.48      1.87 o
   1  13   2       29.95       27.20      2.49 o
   2  13   2        1.81       -0.35      1.93 o
   3  13   2       34.26       39.50      3.32 o
   4  13   2        0.22       -1.32      1.79 o
   5  13   2        2.53        6.05      2.81 o
   6  13   2        0.37        1.33      2.02 o
  -7  14   2       15.87       22.58      3.28 o
  -6  14   2       90.32       59.91     16.03 o
  -5  14   2      323.72      359.85     17.04 o
  -4  14   2        0.03        1.03      1.25 o
  -3  14   2       38.04       41.51      3.75 o
  -2  14   2       30.41       27.11      2.49 o
  -1  14   2        0.04       -0.32      1.47 o
   0  14   2       15.30       14.77      2.13 o
   1  14   2        3.00        7.10      1.86 o
   2  14   2        0.96        1.17      1.71 o
   3  14   2       70.74       74.92      4.14 o
   4  14   2       21.74       25.78      3.01 o
   5  14   2        1.53        1.26      2.08 o
  -5  15   2       34.91       38.37      4.09 o
  -4  15   2       81.10       92.84      5.21 o
  -3  15   2      113.10      131.81      9.73 o
  -2  15   2       38.54       40.66      3.01 o
  -1  15   2       12.88       11.76      2.46 o
   0  15   2       59.87       64.29      3.50 o
   1  15   2        7.44       12.13      2.14 o
   2  15   2        2.13        2.80      1.99 o
   3  15   2        0.23       -1.62      1.90 o
  -3  16   2        1.09        2.77      2.49 o
  -2  16   2      323.51      360.20     10.32 o
  -1  16   2       99.36      112.66      4.36 o
   0  16   2      258.65      296.57      8.85 o
   1  16   2        0.88        0.35      1.72 o
  -2 -16   3      156.01      170.58      9.71 o
  -1 -16   3        4.41       -0.55      3.84 o
   0 -16   3       35.75       39.29      5.18 o
   1 -16   3       24.67       33.98      4.38 o
   2 -16   3        0.68        1.18      5.39 o
   3 -16   3        0.14       -0.79      7.02 o
  -4 -15   3        3.42        3.07      3.61 o
  -3 -15   3        5.09       10.89      4.27 o
  -2 -15   3       52.08       52.01      6.51 o
  -1 -15   3       15.74        9.39      3.26 o
   0 -15   3       26.73       34.43      6.18 o
   1 -15   3       35.56       34.89      4.74 o
   2 -15   3       44.91       53.07      4.83 o
   3 -15   3       55.50       65.48     13.98 o
   4 -15   3        1.13        1.80      2.21 o
   5 -15   3        9.37        9.92      2.84 o
  -6 -14   3       69.12       75.12      7.18 o
  -5 -14   3       50.27       48.49      6.23 o
  -4 -14   3        1.45        1.06      3.60 o
  -3 -14   3       76.71       78.72      7.09 o
  -2 -14   3        9.58       12.03      4.03 o
  -1 -14   3        7.75        8.61      2.42 o
   0 -14   3       20.05       21.41      5.01 o
   1 -14   3      156.90      166.96     11.21 o
   2 -14   3        0.29        2.87      4.04 o
   3 -14   3      189.79      199.92      7.60 o
   4 -14   3       31.52       35.53      5.54 o
   5 -14   3       28.54       33.16      3.99 o
   6 -14   3       50.20       55.74      4.94 o
  -7 -13   3        4.51        7.73      4.13 o
  -6 -13   3       45.56       48.30      6.18 o
  -5 -13   3       26.15       40.52      5.66 o
  -4 -13   3       24.06       25.98      4.78 o
  -3 -13   3       12.47        9.31      3.66 o
  -2 -13   3        4.26        4.97      2.26 o
  -1 -13   3       10.82       13.71      2.55 o
   0 -13   3        0.08        3.49      1.94 o
   1 -13   3       37.66       32.95      3.59 o
   2 -13   3      110.49      116.39      5.55 o
   3 -13   3      107.22      110.97      9.08 o
   4 -13   3       82.75       90.12      5.28 o
   5 -13   3       86.46       89.22      9.88 o
   6 -13   3        0.44        0.23      1.92 o
   7 -13   3       13.16       10.83      5.18 o
  -8 -12   3       10.12       21.15      4.68 o
  -7 -12   3        4.80        6.33      3.75 o
  -6 -12   3        0.73        0.70      3.31 o
  -5 -12   3       21.37       25.82      4.66 o
  -4 -12   3       41.93       43.27      3.08 o
  -3 -12   3       43.52       47.05      3.09 o
  -2 -12   3       57.29       50.07      2.70 o
  -1 -12   3      307.37      295.68      5.70 o
   0 -12   3       20.47       23.44      2.01 o
   1 -12   3       11.58        8.50      1.44 o
   2 -12   3        0.05        1.76      1.09 o
   3 -12   3       11.27        6.98      2.28 o
   4 -12   3        3.58        4.25      2.35 o
   5 -12   3       29.87       31.41      3.69 o
   6 -12   3       93.20      103.89      9.32 o
   7 -12   3        0.98        2.32      2.22 o
   8 -12   3        0.03        2.77      2.06 o
  -9 -11   3        9.12       11.14      4.16 o
  -8 -11   3        0.35        0.32      3.16 o
  -7 -11   3       50.57       59.34      6.31 o
  -6 -11   3        0.57       -0.04      1.35 o
  -5 -11   3       13.79       14.91      2.01 o
  -4 -11   3        0.08       -0.64      1.04 o
  -3 -11   3        9.75        7.90      1.36 o
  -2 -11   3       60.45       57.29      2.46 o
  -1 -11   3       13.73       16.21      1.64 o
   0 -11   3      146.30      134.40      5.22 o
   1 -11   3       44.22       45.95      3.38 o
   2 -11   3       21.66       19.13      1.41 o
   3 -11   3       38.36       38.77      1.89 o
   4 -11   3       12.70       14.80      1.62 o
   5 -11   3        9.55       11.66      1.57 o
   6 -11   3       32.01       52.53      6.38 o
   7 -11   3        5.51        5.14      1.41 o
   8 -11   3        4.69        4.26      2.28 o
   9 -11   3       29.13       22.13      4.23 o
  -9 -10   3       50.61       48.81      6.17 o
  -8 -10   3       19.13       16.53      4.25 o
  -7 -10   3        1.19        1.91      1.42 o
  -6 -10   3       16.60       21.82      2.50 o
  -5 -10   3      303.83      299.96      6.50 o
  -4 -10   3       30.99       28.47      2.32 o
  -3 -10   3      267.51      241.87      4.68 o
  -2 -10   3       86.60       72.93      2.57 o
  -1 -10   3       96.34       88.42      2.42 o
   0 -10   3      125.64      117.64      2.81 o
   1 -10   3      798.55      744.51      7.14 o
   2 -10   3      265.89      254.47      3.44 o
   3 -10   3      774.65      742.98      8.39 o
   4 -10   3       13.98       13.14      1.26 o
   5 -10   3       18.03       19.07      2.15 o
   6 -10   3      194.78      196.32      4.84 o
   7 -10   3        5.59        3.76      1.42 o
   8 -10   3       15.95       16.18      1.97 o
   9 -10   3       55.82       54.33      4.78 o
  10 -10   3       12.09       18.71      4.83 o
 -10  -9   3        2.18       -1.82      3.28 o
  -9  -9   3       14.61       12.51      4.00 o
  -8  -9   3        0.82        2.77      1.54 o
  -7  -9   3        0.71        0.70      1.13 o
  -6  -9   3       56.86       45.01      2.91 o
  -5  -9   3       10.27        6.94      1.48 o
  -4  -9   3      115.99       94.77      2.80 o
  -3  -9   3      148.88      148.68      4.48 o
  -2  -9   3       83.76       72.24      1.91 o
  -1  -9   3      136.35      130.05      2.51 o
   0  -9   3        3.03        3.74      0.67 o
   1  -9   3       28.23       34.49      1.03 o
   2  -9   3      247.31      222.34      2.69 o
   3  -9   3      979.65      923.94      8.65 o
   4  -9   3      306.96      303.46      4.60 o
   5  -9   3       75.86       73.90      2.30 o
   6  -9   3        2.54        3.01      1.22 o
   7  -9   3       47.66       40.19      2.55 o
   8  -9   3       22.98       24.97      2.27 o
   9  -9   3        3.16        3.10      1.34 o
  10  -9   3       24.70       26.96      3.77 o
 -10  -8   3       18.77       19.81      4.64 o
  -9  -8   3        8.58        9.17      3.52 o
  -8  -8   3       62.03       54.58      3.30 o
  -7  -8   3        4.47        4.52      1.50 o
  -6  -8   3      706.19      666.87     10.31 o
  -5  -8   3       32.52       31.15      1.80 o
  -4  -8   3       86.78       88.53      3.01 o
  -3  -8   3      230.52      219.57      3.20 o
  -2  -8   3       36.36       37.60      1.26 o
  -1  -8   3       79.62       75.96      1.63 o
   0  -8   3      336.92      322.87      2.92 o
   1  -8   3        0.21       -0.46      0.34 o
   2  -8   3     2703.01     2559.07     16.35 o
   3  -8   3      180.33      166.66      2.14 o
   4  -8   3      532.06      503.03      4.45 o
   5  -8   3      273.56      262.56      3.80 o
   6  -8   3      150.43      148.22      3.13 o
   7  -8   3       19.11       20.31      2.16 o
   8  -8   3      223.45      220.01      9.79 o
   9  -8   3        0.14        1.51      1.22 o
  10  -8   3       23.49       25.19      2.39 o
 -11  -7   3        4.67       -4.84      2.72 o
 -10  -7   3       25.35       37.67      5.36 o
  -9  -7   3        3.19        4.09      1.64 o
  -8  -7   3        0.17       -0.05      1.16 o
  -7  -7   3        2.64        3.43      1.34 o
  -6  -7   3       62.06       67.13      2.44 o
  -5  -7   3       92.65       98.59      2.69 o
  -4  -7   3        1.07        0.42      0.55 o
  -3  -7   3      158.61      162.34      2.32 o
  -2  -7   3       18.28       25.95      1.00 o
  -1  -7   3       62.85       76.31      1.33 o
   0  -7   3       79.32       63.99      1.25 o
   1  -7   3       44.41       39.39      0.61 o
   2  -7   3      174.72      175.83      1.76 o
   3  -7   3      311.48      266.77      2.59 o
   4  -7   3      932.31      889.85      8.72 o
   5  -7   3        7.39        8.65      0.86 o
   6  -7   3      446.49      429.32      5.22 o
   7  -7   3       69.52       62.34      2.39 o
   8  -7   3        1.96        0.92      0.99 o
   9  -7   3        1.45       -0.58      1.21 o
  10  -7   3        1.61        3.57      1.55 o
  11  -7   3        1.44        1.29      1.83 o
 -11  -6   3       56.35       79.43      6.71 o
 -10  -6   3       13.97       15.99      3.90 o
  -9  -6   3        3.52        2.31      1.29 o
  -8  -6   3       97.81       89.12      3.50 o
  -7  -6   3       82.64       76.92      3.13 o
  -6  -6   3        6.41        5.04      0.97 o
  -5  -6   3        0.09        0.64      0.66 o
  -4  -6   3       55.49       52.90      1.48 o
  -3  -6   3      847.00      846.29      6.44 o
  -2  -6   3       96.87       78.72      1.31 o
  -1  -6   3       18.40       17.15      0.67 o
   0  -6   3        9.09        9.42      0.51 o
   1  -6   3      390.38      385.99      2.59 o
   2  -6   3       33.52       26.74      0.52 o
   3  -6   3      127.76      135.76      1.33 o
   4  -6   3      265.77      241.39      2.48 o
   5  -6   3      130.61      118.01      1.84 o
   6  -6   3      728.50      673.65      6.44 o
   7  -6   3        4.21        2.59      1.01 o
   8  -6   3      565.18      560.23      7.78 o
   9  -6   3        1.62        1.34      1.30 o
  10  -6   3       63.75       63.47      3.17 o
  11  -6   3        4.89        4.14      1.86 o
 -11  -5   3      106.07      104.18      7.46 o
 -10  -5   3        1.01       -0.02      1.28 o
  -9  -5   3        1.26        1.58      1.25 o
  -8  -5   3       35.46       39.80      2.66 o
  -7  -5   3       39.29       32.01      1.91 o
  -6  -5   3       22.00       15.05      1.18 o
  -5  -5   3      407.43      424.64      5.09 o
  -4  -5   3        6.39        2.63      0.58 o
  -3  -5   3      109.03      112.21      1.84 o
  -2  -5   3      708.34      703.47      5.26 o
  -1  -5   3       58.87       60.73      0.93 o
   0  -5   3      156.44      182.39      1.68 o
   1  -5   3     1104.38     1115.05      7.28 o
   2  -5   3      847.22      872.36      4.67 o
   3  -5   3      135.58      173.81      1.43 o
   4  -5   3        9.08        9.34      0.46 o
   5  -5   3      140.42      132.62      1.90 o
   6  -5   3        0.00        0.79      0.59 o
   7  -5   3        8.96        7.60      0.88 o
   8  -5   3       10.88        9.80      1.35 o
   9  -5   3       70.30       75.75      3.24 o
  10  -5   3       42.44       39.29      3.26 o
  11  -5   3        0.23        1.24      1.76 o
 -12  -4   3        7.99        4.22      3.47 o
 -11  -4   3        0.08        5.74      3.08 o
 -10  -4   3       72.61       84.99      3.72 o
  -9  -4   3       58.38       55.49      3.02 o
  -8  -4   3       28.75       27.57      2.46 o
  -7  -4   3        0.24       -0.35      0.69 o
  -6  -4   3        0.02       -1.06      0.56 o
  -5  -4   3        1.29        1.54      0.60 o
  -4  -4   3       84.29      114.15      1.97 o
  -3  -4   3      483.92      479.21      4.06 o
  -2  -4   3       25.68       26.06      0.69 o
  -1  -4   3       38.88       36.14      0.68 o
   0  -4   3      650.02      714.01      5.04 o
   1  -4   3      287.84      348.00      2.55 o
   2  -4   3       73.17       94.86      0.86 o
   3  -4   3      171.88      184.28      1.42 o
   4  -4   3     1229.79     1275.17      6.38 o
   5  -4   3      203.06      177.20      1.77 o
   6  -4   3        2.25        1.83      0.52 o
   7  -4   3      538.32      546.74      5.62 o
   8  -4   3        4.33        7.65      1.18 o
   9  -4   3       43.05       45.99      4.28 o
  10  -4   3      381.30      372.09      8.71 o
  11  -4   3        6.65        4.95      2.09 o
 -12  -3   3       75.88       73.77      6.65 o
 -11  -3   3      190.12      201.85      9.69 o
 -10  -3   3       60.69       65.56      3.23 o
  -9  -3   3      103.64       95.19      6.90 o
  -8  -3   3       88.37       83.13      3.12 o
  -7  -3   3      395.26      379.90      5.05 o
  -6  -3   3      869.86      904.95      8.17 o
  -5  -3   3      160.03      156.36      2.28 o
  -4  -3   3     1847.32     1920.11     15.99 o
  -3  -3   3      203.97      212.80      2.88 o
  -2  -3   3     1463.14     1567.13     11.44 o
  -1  -3   3       55.96       68.16      1.43 o
   0  -3   3      455.92      480.50      5.03 o
   1  -3   3       82.91      117.66      1.24 o
   2  -3   3        4.54        4.54      0.36 o
   3  -3   3        0.00        0.59      0.18 o
   4  -3   3      103.85      119.95      1.13 o
   5  -3   3      277.94      290.29      2.36 o
   6  -3   3      190.12      180.26      2.31 o
   7  -3   3      126.59      119.00      2.28 o
   8  -3   3        2.72        4.00      1.05 o
   9  -3   3       33.50       37.88      3.69 o
  10  -3   3        0.02       -1.19      1.63 o
  11  -3   3        1.14        2.88      3.72 o
  12  -3   3       18.72       16.33      2.83 o
 -12  -2   3       42.77       54.12      6.23 o
 -11  -2   3       16.18       15.79      3.75 o
 -10  -2   3        0.01       -0.13      1.17 o
  -9  -2   3       18.34       16.70      1.90 o
  -8  -2   3       11.22        8.82      1.21 o
  -7  -2   3       26.65       27.92      1.47 o
  -6  -2   3       96.50       92.77      2.18 o
  -5  -2   3        3.36        2.69      0.46 o
  -4  -2   3     1770.87     1906.59     15.73 o
  -3  -2   3        0.27        2.62      0.44 o
  -2  -2   3      578.05      606.51      8.04 o
  -1  -2   3     4382.80     4243.92     36.53 o
   0  -2   3       40.84       44.80      1.03 o
   1  -2   3     1417.07     1438.81     11.56 o
   2  -2   3      259.81      299.22      2.40 o
   3  -2   3      571.23      668.19      3.84 o
   4  -2   3      259.84      254.52      1.85 o
   5  -2   3      170.60      165.57      1.54 o
   6  -2   3       86.64       80.19      1.53 o
   7  -2   3      134.20      119.94      2.28 o
   8  -2   3       73.50       69.68      2.55 o
   9  -2   3       42.85       35.22      3.03 o
  10  -2   3        3.79       -0.04      1.71 o
  11  -2   3       24.86       27.61      3.09 o
  12  -2   3        8.56        8.45      2.32 o
 -12  -1   3       12.46        8.40      3.55 o
 -11  -1   3        2.61        5.20      3.12 o
 -10  -1   3       15.05       17.28      3.06 o
  -9  -1   3       47.57       51.17      2.78 o
  -8  -1   3        0.11       -0.53      0.77 o
  -7  -1   3      193.21      211.43      3.46 o
  -6  -1   3        6.16        5.23      0.69 o
  -5  -1   3      204.45      211.65      2.60 o
  -4  -1   3       37.19       32.26      0.91 o
  -3  -1   3      738.49      839.17     13.60 o
  -2  -1   3     4617.26     4906.46     72.42 o
   0  -1   3      433.45      464.08      8.45 o
   1  -1   3     1532.58     1620.22     16.95 o
   2  -1   3      100.42       81.89      1.04 o
   3  -1   3      155.70      186.88      2.34 o
   4  -1   3     1146.67     1144.43      6.12 o
   5  -1   3       49.38       67.63      0.92 o
   6  -1   3      556.15      535.61      4.56 o
   7  -1   3       38.52       36.97      1.46 o
   8  -1   3      855.19      832.62     10.00 o
   9  -1   3        0.18        1.34      2.11 o
  10  -1   3        7.89        4.83      2.01 o
  11  -1   3        7.09        6.69      2.31 o
  12  -1   3       66.35       73.72      4.18 o
 -12   0   3       12.01       15.76      4.07 o
 -11   0   3       18.99       18.21      3.91 o
 -10   0   3      178.33      193.18      5.67 o
  -9   0   3       43.43       39.44      2.65 o
  -8   0   3      225.17      197.04      4.01 o
  -7   0   3       72.03       82.04      3.33 o
  -6   0   3       12.19       14.96      0.93 o
  -5   0   3     1855.89     2082.42     15.89 o
  -4   0   3      158.53      182.32      2.06 o
  -3   0   3      255.11      320.20      5.11 o
  -2   0   3      392.80      349.79      3.05 o
   0   0   3      165.82      127.90      3.29 o
   1   0   3        9.22       15.53      0.80 o
   2   0   3      986.41     1017.22      6.90 o
   3   0   3       35.10       55.41      2.02 o
   4   0   3      800.80      863.04      4.81 o
   5   0   3      210.37      206.50      1.88 o
   6   0   3      119.64      126.41      2.13 o
   7   0   3      431.23      410.28      4.53 o
   8   0   3      308.35      286.11      5.58 o
   9   0   3      445.23      421.49      9.16 o
  10   0   3      195.13      190.97      6.02 o
  11   0   3      244.28      244.24      7.09 o
  12   0   3       49.54       55.08      3.82 o
 -12   1   3       54.69       65.57      6.07 o
 -11   1   3       10.97       15.69      3.77 o
 -10   1   3        6.81        6.42      1.60 o
  -9   1   3       29.49       30.47      2.35 o
  -8   1   3       28.09       22.52      1.66 o
  -7   1   3       67.91       71.45      2.00 o
  -6   1   3      358.51      406.12      4.05 o
  -5   1   3      321.06      371.38      3.31 o
  -4   1   3        4.24        7.09      0.44 o
  -3   1   3      165.73      196.24      2.03 o
  -2   1   3      724.00      736.40      7.80 o
  -1   1   3        8.47       13.99      0.67 o
   0   1   3     1892.63     2077.24     15.88 o
   1   1   3     1492.71     1687.01     11.46 o
   2   1   3       94.82      104.21      0.97 o
   3   1   3       64.95       87.19      0.91 o
   4   1   3      389.06      444.89      2.86 o
   5   1   3       58.86       61.33      0.96 o
   6   1   3       36.11       24.51      1.02 o
   7   1   3        0.00       -0.89      0.54 o
   8   1   3        0.02        1.11      1.81 o
   9   1   3        5.31        9.52      4.39 o
  10   1   3       11.25       13.79      3.57 o
  11   1   3      255.10      276.00      7.62 o
 -12   2   3        0.18        9.28      3.50 o
 -11   2   3       20.49       14.95      3.61 o
 -10   2   3       30.32       26.38      2.83 o
  -9   2   3        4.43        4.57      1.38 o
  -8   2   3        5.67        4.76      1.08 o
  -7   2   3      486.30      488.95      7.86 o
  -6   2   3      204.25      184.96      2.51 o
  -5   2   3       17.87       16.19      0.70 o
  -4   2   3     1701.41     1859.61     12.30 o
  -3   2   3      297.69      411.25      3.19 o
  -2   2   3      214.20      246.53      2.28 o
  -1   2   3      802.37      829.51      7.24 o
   0   2   3      800.89      887.56      6.11 o
   1   2   3     1301.24     1476.09      9.07 o
   2   2   3      226.71      200.11      1.47 o
   3   2   3        6.75       11.68      0.41 o
   4   2   3       17.71       15.08      0.50 o
   5   2   3       78.38       57.64      0.97 o
   6   2   3      145.51      160.72      2.59 o
   7   2   3        0.40       -0.29      0.59 o
   8   2   3        3.35        4.07      1.86 o
   9   2   3        1.05        1.57      1.37 o
  10   2   3      206.37      211.32      6.39 o
  11   2   3       11.92       11.65      2.52 o
 -12   3   3        4.53        4.53      3.03 o
 -11   3   3       15.39       16.96      3.84 o
 -10   3   3       35.05       31.43      2.62 o
  -9   3   3       22.32       24.38      3.83 o
  -8   3   3      176.77      156.23      4.21 o
  -7   3   3      241.09      224.36      3.34 o
  -6   3   3      204.18      213.79      2.82 o
  -5   3   3       25.05       30.04      0.93 o
  -4   3   3      135.38      139.14      2.56 o
  -3   3   3      279.91      280.65      2.54 o
  -2   3   3     1532.76     1622.47     10.59 o
  -1   3   3     2740.32     2702.27     18.84 o
   0   3   3       12.33       14.47      0.44 o
   1   3   3       22.94       30.30      0.41 o
   2   3   3      668.44      694.86      4.00 o
   3   3   3       23.86       31.75      0.59 o
   4   3   3      712.58      753.46      4.44 o
   5   3   3      167.46      184.87      2.08 o
   6   3   3        0.06       -0.13      0.67 o
   7   3   3      173.89      170.01      6.60 o
   8   3   3       31.86       43.00      2.42 o
   9   3   3        5.83        5.09      1.78 o
  10   3   3       11.46       11.65      3.02 o
  11   3   3        2.01        1.80      1.97 o
 -12   4   3        8.09        6.77      3.42 o
 -11   4   3        0.00       -3.30      2.08 o
 -10   4   3      122.84      129.91      5.84 o
  -9   4   3        2.85        1.10      1.18 o
  -8   4   3       67.48       60.63      2.78 o
  -7   4   3        8.41        9.57      1.06 o
  -6   4   3        2.72        5.11      0.74 o
  -5   4   3       44.69       43.48      1.27 o
  -4   4   3        3.65        6.98      0.51 o
  -3   4   3       77.04       85.00      1.31 o
  -2   4   3       91.27       78.06      1.30 o
  -1   4   3      211.50      227.14      2.18 o
   0   4   3       49.10       36.78      0.50 o
   1   4   3       77.41       62.52      0.75 o
   2   4   3        0.90        3.45      0.28 o
   3   4   3      479.84      517.25      3.26 o
   4   4   3      783.71      760.20      4.77 o
   5   4   3        4.81        5.54      0.67 o
   6   4   3       45.87       47.17      1.82 o
   7   4   3        0.20        0.67      1.36 o
   8   4   3       20.20       28.12      2.69 o
   9   4   3        0.82        2.46      1.87 o
  10   4   3        7.71        7.82      2.28 o
  11   4   3        1.30       -1.43      1.94 o
 -12   5   3        1.37        3.86      3.09 o
 -11   5   3        0.19       -2.50      2.36 o
 -10   5   3       43.55       40.94      4.90 o
  -9   5   3        9.41       12.54      1.78 o
  -8   5   3        8.99        6.82      1.56 o
  -7   5   3      395.83      378.12      5.35 o
  -6   5   3      102.99       93.52      1.98 o
  -5   5   3       85.81      100.06      1.51 o
  -4   5   3      157.67      145.11      1.87 o
  -3   5   3      438.69      446.87      3.21 o
  -2   5   3        6.62        8.13      0.45 o
  -1   5   3     1823.12     1855.71     11.05 o
   0   5   3       71.30       60.63      0.81 o
   1   5   3        1.58        3.78      0.28 o
   2   5   3        0.94        0.19      0.21 o
   3   5   3      300.70      268.67      2.30 o
   4   5   3       27.42       22.15      0.82 o
   5   5   3        4.41        6.06      0.91 o
   6   5   3      149.07      143.28      5.20 o
   7   5   3       50.83       40.09      2.91 o
   8   5   3      122.68       69.02      5.20 o
   9   5   3       17.95       19.76      2.64 o
  10   5   3       78.07       98.24      4.67 o
  11   5   3       35.55       38.28      4.66 o
 -12   6   3      145.45      155.91      8.81 o
 -11   6   3        2.79        5.12      2.83 o
 -10   6   3       10.03        9.65      3.03 o
  -9   6   3        3.14        2.78      1.33 o
  -8   6   3       29.59       29.21      3.68 o
  -7   6   3      219.60      212.30      4.44 o
  -6   6   3        0.00        0.83      0.81 o
  -5   6   3      480.33      471.83      3.78 o
  -4   6   3      164.45      168.46      1.64 o
  -3   6   3      141.39      170.32      1.53 o
  -2   6   3     1843.11     1843.18      9.77 o
  -1   6   3        5.40        0.57      0.26 o
   0   6   3      283.34      233.05      1.81 o
   1   6   3       74.27       70.08      0.91 o
   2   6   3      461.23      424.62      2.93 o
   3   6   3      778.89      763.33      5.54 o
   4   6   3      178.08      163.74      2.50 o
   5   6   3      534.07      511.68      6.27 o
   6   6   3      110.68      106.26      4.06 o
   7   6   3       29.27       38.28      2.99 o
   8   6   3       52.14       55.23      4.01 o
   9   6   3        4.29        5.47      2.08 o
  10   6   3       29.80       28.90      3.21 o
 -11   7   3      176.72      195.95      9.64 o
 -10   7   3      238.29      240.78     10.30 o
  -9   7   3       10.20        7.25      2.02 o
  -8   7   3        6.25        4.09      1.64 o
  -7   7   3       96.41       87.33      4.06 o
  -6   7   3       25.05       33.39      2.06 o
  -5   7   3       11.51       17.71      0.81 o
  -4   7   3       91.38       83.73      1.44 o
  -3   7   3       75.07       73.53      1.33 o
  -2   7   3        7.52        8.73      0.50 o
  -1   7   3        0.40       -0.10      0.26 o
   0   7   3       27.33       19.25      0.61 o
   1   7   3       66.95       63.11      1.07 o
   2   7   3     1620.66     1565.37     10.01 o
   3   7   3      475.25      464.23      5.16 o
   4   7   3     1738.61     1618.45     16.92 o
   5   7   3      119.56      110.01      2.95 o
   6   7   3      103.15       94.89      3.98 o
   7   7   3       77.37       77.24      8.01 o
   8   7   3       12.64       14.27      4.03 o
   9   7   3       34.26       35.33      3.31 o
  10   7   3      113.07      127.59     11.20 o
 -11   8   3       76.29       95.99      7.12 o
 -10   8   3        9.37       16.31      3.61 o
  -9   8   3        7.27       10.44      2.32 o
  -8   8   3       30.72       32.26      2.73 o
  -7   8   3       29.98       31.71      2.24 o
  -6   8   3      206.83      182.43      4.21 o
  -5   8   3      209.23      201.88      2.91 o
  -4   8   3      489.17      473.84      4.77 o
  -3   8   3       44.78       46.98      1.43 o
  -2   8   3      309.54      302.79      3.39 o
  -1   8   3      325.56      336.25      4.29 o
   0   8   3       11.87       10.13      0.78 o
   1   8   3       77.91       73.05      1.57 o
   2   8   3      585.73      541.82      5.46 o
   3   8   3      124.32      125.74      2.80 o
   4   8   3        4.73        4.91      1.13 o
   5   8   3       31.29       31.44      2.65 o
   6   8   3       10.70        9.58      1.95 o
   7   8   3       75.59       82.22      4.05 o
   8   8   3       85.05       85.60      4.21 o
   9   8   3       12.31       12.16      2.53 o
 -11   9   3       26.40       28.35      4.78 o
 -10   9   3        9.79        9.51      3.35 o
  -9   9   3        8.09       12.20      2.43 o
  -8   9   3       20.50       24.02      3.05 o
  -7   9   3       33.09       28.40      2.22 o
  -6   9   3        0.14        0.19      1.06 o
  -5   9   3       14.48       11.82      1.18 o
  -4   9   3       35.50       26.99      2.00 o
  -3   9   3        4.55        5.44      0.97 o
  -2   9   3        7.17        7.77      0.74 o
  -1   9   3      126.53      119.18      2.03 o
   0   9   3        8.24        5.89      0.93 o
   1   9   3      138.94      134.42      2.64 o
   2   9   3      209.49      210.83      3.40 o
   3   9   3      131.19      136.70      3.32 o
   4   9   3        0.09        0.91      1.30 o
   5   9   3       14.62       16.67      2.41 o
   6   9   3        0.02        0.48      1.40 o
   7   9   3        3.38        2.21      1.92 o
   8   9   3        3.05        3.03      2.00 o
   9   9   3       40.90       40.39      3.56 o
 -10  10   3       58.11       67.03     10.34 o
  -9  10   3      125.05      133.21      5.95 o
  -8  10   3        0.25        1.75      1.72 o
  -7  10   3       38.41       38.45      4.45 o
  -6  10   3       12.80       11.36      1.88 o
  -5  10   3       44.83       36.48      1.84 o
  -4  10   3        2.04        3.73      1.00 o
  -3  10   3      135.66      122.76      2.88 o
  -2  10   3       51.13       50.51      2.04 o
  -1  10   3       85.37       81.45      2.38 o
   0  10   3        2.92        4.00      0.99 o
   1  10   3       54.63       56.14      2.15 o
   2  10   3       28.82       34.30      2.33 o
   3  10   3       71.54       75.46      3.09 o
   4  10   3        8.07        5.52      1.56 o
   5  10   3      124.22      129.15      5.16 o
   6  10   3       38.90       37.45      7.36 o
   7  10   3       35.69       37.77      3.35 o
   8  10   3       34.29       36.36      3.35 o
  -9  11   3       35.84       33.72      3.67 o
  -8  11   3       73.72       85.76      4.94 o
  -7  11   3       57.12       49.52      4.30 o
  -6  11   3        3.29        1.48      4.05 o
  -5  11   3       54.97       59.38      3.96 o
  -4  11   3       30.14       31.23      2.17 o
  -3  11   3       68.88       67.60      4.34 o
  -2  11   3       11.03        8.63      1.34 o
  -1  11   3        8.12        6.98      1.31 o
   0  11   3       13.02        7.51      1.52 o
   1  11   3       57.84       63.37      3.08 o
   2  11   3      144.79      154.07      4.34 o
   3  11   3        3.05        4.42      1.82 o
   4  11   3        3.42        2.47      1.66 o
   5  11   3       75.97       85.92      4.17 o
   6  11   3        4.01        5.31      2.36 o
   7  11   3        4.31        3.20      2.14 o
   8  11   3       46.81       62.27      6.08 o
  -9  12   3       26.70       29.66      3.56 o
  -8  12   3        9.35        8.37      2.39 o
  -7  12   3       11.77        9.00      2.78 o
  -6  12   3       15.67       20.24      3.48 o
  -5  12   3       10.02       11.98      2.56 o
  -4  12   3       52.24       51.86      5.88 o
  -3  12   3        0.95        2.78      1.30 o
  -2  12   3      110.29       97.49      3.48 o
  -1  12   3        0.05        1.30      1.29 o
   0  12   3        3.05        3.64      1.40 o
   1  12   3       16.47       12.62      1.82 o
   2  12   3       14.94       15.76      1.96 o
   3  12   3       10.17        6.13      1.73 o
   4  12   3        3.22        5.10      1.96 o
   5  12   3        1.31        2.10      1.93 o
   6  12   3        2.39        3.73      2.07 o
   7  12   3       32.73       35.58      3.34 o
  -8  13   3       48.98       58.81      7.68 o
  -7  13   3       29.67       30.59      3.85 o
  -6  13   3       42.43       43.85      4.26 o
  -5  13   3      108.61      115.92      5.68 o
  -4  13   3       36.70       30.77      3.53 o
  -3  13   3        0.04       -0.69      1.25 o
  -2  13   3       48.22       46.10      2.80 o
  -1  13   3       12.72       13.51      1.91 o
   0  13   3      101.75      111.27      3.93 o
   1  13   3       69.78       81.39      4.56 o
   2  13   3        7.94        8.69      1.80 o
   3  13   3       16.70       18.58      2.54 o
   4  13   3       26.78       32.67      4.03 o
   5  13   3        0.63       -1.26      1.81 o
   6  13   3        0.42        0.69      2.06 o
  -7  14   3      177.64      185.95      7.38 o
  -6  14   3        0.61        1.13      2.40 o
  -5  14   3       34.10       44.17      4.30 o
  -4  14   3       11.50       14.64      2.96 o
  -3  14   3        4.76        1.36      2.07 o
  -2  14   3       26.15       20.04      3.18 o
  -1  14   3       39.61       48.30      2.94 o
   0  14   3        8.68        5.07      1.64 o
   1  14   3       24.67       28.57      3.21 o
   2  14   3       16.28       20.67      2.74 o
   3  14   3       22.91       28.09      2.97 o
   4  14   3        4.87        4.20      2.07 o
  -5  15   3      139.94      138.94      6.51 o
  -4  15   3        3.35        4.41      3.48 o
  -3  15   3       22.90       15.08      3.06 o
  -2  15   3       81.98       95.04     10.55 o
  -1  15   3       35.51       32.91      3.77 o
   0  15   3       19.95       23.07      3.37 o
   1  15   3        7.09        9.52      2.69 o
   2  15   3        9.28        8.03      3.41 o
   3  15   3        4.11        2.02      2.93 o
  -2  16   3       64.92       71.55      5.70 o
  -1  16   3       33.63       39.05      4.16 o
  -2 -16   4      177.86      205.39     11.08 o
  -1 -16   4      176.92      198.66      7.47 o
   0 -16   4        0.93       -6.98      3.49 o
   1 -16   4       47.56       53.75      4.89 o
   2 -16   4       10.76        9.19      3.24 o
  -4 -15   4        1.32       -3.57      3.44 o
  -3 -15   4       65.24       80.62      7.56 o
  -2 -15   4       62.73       74.03      5.25 o
  -1 -15   4       74.87       93.28      5.45 o
   0 -15   4       57.54       63.80     10.57 o
   1 -15   4        0.00        4.58      2.28 o
   2 -15   4        0.20        3.79      2.19 o
   3 -15   4        2.91        3.63      2.16 o
   4 -15   4        1.06        1.06      3.19 o
   5 -15   4        2.41        7.97      2.60 o
  -6 -14   4      239.69      297.74     13.06 o
  -5 -14   4       19.87       24.90      5.24 o
  -4 -14   4       16.03       17.81      4.70 o
  -3 -14   4        3.68        6.77      3.82 o
  -2 -14   4        0.16       -0.15      5.47 o
  -1 -14   4        0.57        2.57      3.32 o
   0 -14   4      119.73      123.71      5.73 o
   1 -14   4       45.28       48.09      4.43 o
   2 -14   4      207.22      213.50      7.74 o
   3 -14   4       42.90       43.44      4.37 o
   4 -14   4       28.07       24.38      4.41 o
   5 -14   4       36.55       36.34      4.22 o
   6 -14   4        3.57        6.81      2.67 o
  -7 -13   4        0.79        8.34      4.00 o
  -6 -13   4      133.53      152.08      9.30 o
  -5 -13   4        5.11        4.15      3.61 o
  -4 -13   4        0.96       -0.14      1.24 o
  -3 -13   4        3.43        5.85      1.66 o
  -2 -13   4      173.79      179.58      6.31 o
  -1 -13   4      105.90      106.16      3.52 o
   0 -13   4        9.22        9.67      1.59 o
   1 -13   4        6.09        7.32      1.50 o
   2 -13   4       18.04       16.62      3.80 o
   3 -13   4       54.34       68.66      4.69 o
   4 -13   4        0.26        2.08      2.00 o
   5 -13   4       67.32       69.12      5.22 o
   6 -13   4        1.01        2.17      2.07 o
   7 -13   4        7.08        7.35      2.73 o
  -8 -12   4        0.30        6.39      3.95 o
  -7 -12   4       84.26       96.47      7.60 o
  -6 -12   4       22.92       20.84      2.54 o
  -5 -12   4       51.01       50.08      3.33 o
  -4 -12   4       17.61       19.25      2.22 o
  -3 -12   4        0.07       -0.02      1.18 o
  -2 -12   4        2.84        3.62      1.42 o
  -1 -12   4       11.54       12.70      1.57 o
   0 -12   4        0.02       -0.88      0.94 o
   1 -12   4      271.78      283.49      5.68 o
   2 -12   4      102.46      104.72      3.50 o
   3 -12   4       29.61       28.56      2.28 o
   4 -12   4       19.41       15.39      2.92 o
   5 -12   4       19.17       16.11      2.89 o
   6 -12   4        7.87        6.94      2.49 o
   7 -12   4        1.59        3.36      2.27 o
   8 -12   4        6.11        6.14      2.43 o
  -9 -11   4        5.68       12.18      4.24 o
  -8 -11   4        0.58        1.60      3.61 o
  -7 -11   4        0.09        0.06      1.45 o
  -6 -11   4       69.35       64.19      3.37 o
  -5 -11   4        0.12        2.33      1.73 o
  -4 -11   4       64.95       63.28      2.71 o
  -3 -11   4        8.98       11.17      1.76 o
  -2 -11   4       14.66       13.82      1.53 o
  -1 -11   4       47.86       50.52      2.41 o
   0 -11   4       35.06       32.87      2.17 o
   1 -11   4       64.49       61.69      2.57 o
   2 -11   4        1.71        2.18      1.68 o
   3 -11   4      602.16      585.82      8.78 o
   4 -11   4       55.08       49.42      2.82 o
   5 -11   4       45.75       41.69      4.09 o
   6 -11   4       84.26       89.24      6.33 o
   7 -11   4        0.12        2.95      2.00 o
   8 -11   4       33.65       35.29      4.13 o
   9 -11   4       14.96       15.20      3.04 o
  -9 -10   4        5.06        9.62      3.87 o
  -8 -10   4        0.23        0.24      1.44 o
  -7 -10   4       15.26       13.96      2.04 o
  -6 -10   4        1.40        3.56      1.33 o
  -5 -10   4       63.31       59.75      3.03 o
  -4 -10   4       67.65       68.88      2.69 o
  -3 -10   4      225.81      200.61      4.26 o
  -2 -10   4       38.25       37.11      2.23 o
  -1 -10   4      304.43      281.02      4.70 o
   0 -10   4       94.72       87.28      3.42 o
   1 -10   4      154.21      146.70      3.27 o
   2 -10   4       45.38       47.05      2.38 o
   3 -10   4       20.77       25.02      1.95 o
   4 -10   4        2.47        1.06      1.08 o
   5 -10   4        8.21        8.73      1.48 o
   6 -10   4       10.54       11.10      2.79 o
   7 -10   4        5.29        4.89      2.40 o
   8 -10   4      211.52      210.77     10.47 o
   9 -10   4        8.89        6.19      2.53 o
 -10  -9   4       30.03       21.39      4.78 o
  -9  -9   4      114.65      106.34      5.41 o
  -8  -9   4        0.56        1.26      1.37 o
  -7  -9   4       27.37       21.33      2.25 o
  -6  -9   4        1.87        1.38      1.20 o
  -5  -9   4        7.24        7.03      1.44 o
  -4  -9   4        0.03        0.50      0.90 o
  -3  -9   4      479.79      476.77      9.00 o
  -2  -9   4      100.12       90.82      2.36 o
  -1  -9   4     1460.61     1419.69     12.28 o
   0  -9   4      479.42      456.25      5.92 o
   1  -9   4     1150.84     1066.53      9.86 o
   2  -9   4       65.77       61.88      2.57 o
   3  -9   4       64.91       65.78      1.95 o
   4  -9   4       79.30       76.72      2.40 o
   5  -9   4        0.02        0.45      0.86 o
   6  -9   4       92.39       91.59      3.19 o
   7  -9   4       10.28        9.28      1.85 o
   8  -9   4        2.28       -1.68      4.55 o
   9  -9   4       11.13       13.28      2.79 o
  10  -9   4        9.78       17.32      3.17 o
 -10  -8   4        0.01       -0.95      2.97 o
  -9  -8   4        0.65        0.75      1.41 o
  -8  -8   4       28.27       33.46      2.71 o
  -7  -8   4       19.51       21.88      2.18 o
  -6  -8   4       29.68       38.51      2.55 o
  -5  -8   4      264.16      250.01      5.34 o
  -4  -8   4       35.01       37.33      1.88 o
  -3  -8   4      207.61      195.09      3.67 o
  -2  -8   4        0.01        0.28      0.49 o
  -1  -8   4        0.37        0.01      0.49 o
   0  -8   4       62.31       59.10      1.99 o
   1  -8   4      633.47      577.56      5.06 o
   2  -8   4      563.88      553.57      5.01 o
   3  -8   4     1478.70     1379.66     13.48 o
   4  -8   4       35.14       31.57      1.51 o
   5  -8   4        0.90        1.50      0.77 o
   6  -8   4      112.97      111.66      2.43 o
   7  -8   4        1.75        1.38      1.80 o
   8  -8   4        1.63        3.64      1.50 o
   9  -8   4      142.77      159.44      6.79 o
  10  -8   4        2.79        2.43      1.83 o
 -11  -7   4      107.59      101.46      7.53 o
 -10  -7   4       24.80       28.37      2.79 o
  -9  -7   4        0.01        0.97      1.55 o
  -8  -7   4        3.09        5.21      1.46 o
  -7  -7   4       14.11        7.69      1.50 o
  -6  -7   4        0.01       -0.90      0.96 o
  -5  -7   4       56.07       50.15      1.98 o
  -4  -7   4        0.74        0.00      0.62 o
  -3  -7   4        2.57        3.62      0.64 o
  -2  -7   4      128.08      112.64      2.18 o
  -1  -7   4      249.26      211.71      2.60 o
   0  -7   4      212.04      228.48      2.51 o
   1  -7   4       15.38       12.72      0.74 o
   2  -7   4      155.71      172.43      2.28 o
   3  -7   4       35.76       30.11      1.13 o
   4  -7   4      176.57      166.48      2.08 o
   5  -7   4        0.06        0.82      0.47 o
   6  -7   4       15.62       15.67      1.23 o
   7  -7   4      123.44      122.54      3.06 o
   8  -7   4        0.69        0.84      0.91 o
   9  -7   4       20.49       21.87      3.34 o
  10  -7   4       10.97       13.14      2.84 o
  11  -7   4        3.83        1.17      3.77 o
 -11  -6   4        7.20        6.29      3.33 o
 -10  -6   4        5.02        3.49      1.55 o
  -9  -6   4        1.27        1.72      1.32 o
  -8  -6   4      177.01      180.48      4.90 o
  -7  -6   4       42.71       47.49      2.74 o
  -6  -6   4       43.22       38.70      2.31 o
  -5  -6   4      183.15      189.39      4.14 o
  -4  -6   4       15.32       14.00      0.91 o
  -3  -6   4       60.28       66.10      1.40 o
  -2  -6   4      854.42      900.36      7.08 o
  -1  -6   4        4.37       10.58      0.53 o
   0  -6   4      376.51      383.61      2.98 o
   1  -6   4        7.80        8.13      0.53 o
   2  -6   4      366.77      389.40      3.40 o
   3  -6   4      426.81      408.15      3.88 o
   4  -6   4      142.28      142.36      1.62 o
   5  -6   4        4.53        2.47      0.49 o
   6  -6   4      486.87      425.72      5.07 o
   7  -6   4        2.84        2.67      0.81 o
   8  -6   4       66.91       65.13      2.58 o
   9  -6   4        0.39       -1.62      0.95 o
  10  -6   4       70.88       85.06      6.47 o
  11  -6   4      102.38       97.00      7.59 o
 -11  -5   4       64.48       82.83      6.68 o
 -10  -5   4        4.67        4.98      3.46 o
  -9  -5   4       31.91       31.53      2.58 o
  -8  -5   4        0.05       -1.75      0.94 o
  -7  -5   4      114.91      113.89      3.53 o
  -6  -5   4      221.56      216.51      4.56 o
  -5  -5   4       41.38       43.21      1.64 o
  -4  -5   4       39.34       49.12      1.36 o
  -3  -5   4      162.32      179.76      2.10 o
  -2  -5   4       27.75       23.71      0.61 o
  -1  -5   4       10.80       12.13      0.47 o
   0  -5   4      182.92      218.31      2.06 o
   1  -5   4       50.53       48.71      0.88 o
   2  -5   4       89.99       99.99      1.48 o
   3  -5   4      166.40      160.56      1.86 o
   4  -5   4      214.04      219.95      1.74 o
   5  -5   4      154.49      149.85      2.04 o
   6  -5   4      363.15      361.71      4.02 o
   7  -5   4       84.17       83.00      2.17 o
   8  -5   4      176.82      179.00      3.82 o
   9  -5   4      579.54      569.33      8.00 o
  10  -5   4       51.96       61.10      4.89 o
  11  -5   4        1.39        1.87      3.89 o
 -12  -4   4      177.81      191.93     10.00 o
 -11  -4   4      227.53      230.41      6.31 o
 -10  -4   4        0.17       -2.22      1.11 o
  -9  -4   4       16.81       17.52      2.15 o
  -8  -4   4       17.18       14.27      1.74 o
  -7  -4   4       10.07       19.85      2.20 o
  -6  -4   4       11.64        6.71      1.10 o
  -5  -4   4       59.15       72.62      1.92 o
  -4  -4   4      258.66      281.31      3.03 o
  -3  -4   4      372.10      376.67      3.31 o
  -2  -4   4      720.86      732.41      5.76 o
  -1  -4   4       22.14       23.12      0.91 o
   0  -4   4      729.34      795.09      5.42 o
   1  -4   4       46.87       51.63      0.86 o
   2  -4   4      794.93      866.94      5.87 o
   3  -4   4       66.49       90.18      1.29 o
   4  -4   4      158.31      152.70      1.33 o
   5  -4   4        7.62        9.37      0.59 o
   6  -4   4       78.02       74.06      1.53 o
   7  -4   4      496.63      473.42      5.55 o
   8  -4   4      115.45      116.89      3.08 o
   9  -4   4       17.32       17.40      2.61 o
  10  -4   4      107.41      116.90      4.52 o
  11  -4   4       70.97       81.25      7.25 o
 -12  -3   4        3.99        7.84      3.59 o
 -11  -3   4       65.91       72.99      3.61 o
 -10  -3   4      109.26      110.35      4.07 o
  -9  -3   4       83.76       90.06      3.46 o
  -8  -3   4      100.39       97.93      3.83 o
  -7  -3   4      372.51      361.26     15.51 o
  -6  -3   4        1.64        1.40      1.14 o
  -5  -3   4       95.23      106.69      2.47 o
  -4  -3   4      121.13      150.32      1.86 o
  -3  -3   4       40.72       44.97      1.06 o
  -2  -3   4       33.98       42.99      2.01 o
  -1  -3   4     1158.96     1117.20      9.20 o
   0  -3   4     2361.10     2661.42     23.41 o
   1  -3   4      242.68      244.61      1.99 o
   2  -3   4     4946.33     5453.47     34.32 o
   3  -3   4        2.68        2.42      0.36 o
   4  -3   4       48.37       36.60      0.57 o
   5  -3   4       44.98       36.24      0.91 o
   6  -3   4       26.00       27.85      1.00 o
   7  -3   4      491.77      466.85      5.45 o
   8  -3   4        0.59        0.66      0.93 o
   9  -3   4        9.00        8.08      1.30 o
  10  -3   4      122.24      129.16      4.74 o
  11  -3   4       22.73       23.95      5.15 o
 -12  -2   4        2.95        2.57      2.98 o
 -11  -2   4       93.65       88.46      4.69 o
 -10  -2   4       73.05       73.54      4.09 o
  -9  -2   4       49.72       49.20      2.84 o
  -8  -2   4       44.44       39.30      2.39 o
  -7  -2   4      832.43      870.30     11.66 o
  -6  -2   4      128.07      140.36      3.51 o
  -5  -2   4      481.81      509.70      5.26 o
  -4  -2   4       66.26       69.78      1.08 o
  -3  -2   4        0.55        0.47      0.59 o
  -2  -2   4       44.92       45.85      1.56 o
  -1  -2   4      509.83      465.17      6.06 o
   0  -2   4       50.61       40.94      0.76 o
   1  -2   4      797.99      867.04      9.85 o
   2  -2   4      503.87      539.85      4.06 o
   3  -2   4       20.29       30.40      1.62 o
   4  -2   4      422.10      478.31      2.92 o
   5  -2   4       18.33       19.89      0.63 o
   6  -2   4      283.49      270.13      2.88 o
   7  -2   4        0.02       -1.28      0.64 o
   8  -2   4      311.60      298.23      5.01 o
   9  -2   4       46.07       44.45      2.25 o
  10  -2   4        1.05        1.10      2.18 o
  11  -2   4       57.71       62.94      6.99 o
 -12  -1   4        1.82        5.44      3.36 o
 -11  -1   4        2.82        1.37      1.88 o
 -10  -1   4      218.65      221.41      5.63 o
  -9  -1   4       19.75       23.06      2.11 o
  -8  -1   4      197.57      181.24      4.41 o
  -7  -1   4      112.28      111.47      3.22 o
  -6  -1   4       51.57       50.03      1.51 o
  -5  -1   4      199.40      214.16      2.52 o
  -4  -1   4        1.97        2.90      0.37 o
  -3  -1   4        0.36        1.04      0.40 o
  -2  -1   4      145.82      153.72      3.52 o
   0  -1   4      198.36      204.62      5.07 o
   1  -1   4       31.99       55.11      1.60 o
   2  -1   4     1896.99     2166.55     14.89 o
   3  -1   4       57.52       71.42      1.23 o
   4  -1   4      153.17      172.49      1.41 o
   5  -1   4        8.81       11.58      0.50 o
   6  -1   4        8.62       11.30      0.73 o
   7  -1   4       64.08       60.77      1.86 o
   8  -1   4        4.14        4.10      1.06 o
   9  -1   4      166.68      171.36      4.32 o
  10  -1   4       16.88       14.70      2.26 o
  11  -1   4      157.63      182.54      7.81 o
 -12   0   4       11.97       14.62      3.96 o
 -11   0   4       17.74       18.51      2.69 o
 -10   0   4        7.66        8.99      1.66 o
  -9   0   4      119.98      123.55      3.90 o
  -8   0   4      168.51      173.37      4.29 o
  -7   0   4       25.81       28.81      1.66 o
  -6   0   4       26.13       35.53      1.34 o
  -5   0   4        8.25       18.34      0.78 o
  -4   0   4      207.84      208.01      2.25 o
  -3   0   4       94.67       74.71      1.36 o
  -2   0   4      463.87      435.60      5.87 o
   0   0   4     1120.39     1123.64     15.01 o
   1   0   4      562.53      580.30      5.86 o
   2   0   4        3.60        1.13      0.32 o
   3   0   4     1650.57     1737.37     12.48 o
   4   0   4        0.01        1.62      0.27 o
   5   0   4      101.75      105.41      1.37 o
   6   0   4      576.83      512.29      5.00 o
   7   0   4      734.69      710.75      7.80 o
   8   0   4       17.84       20.36      2.40 o
   9   0   4        0.88       -0.15      1.66 o
  10   0   4       11.48        8.92      1.99 o
  11   0   4       14.52       11.62      2.34 o
 -12   1   4       18.75       15.92      4.00 o
 -11   1   4       93.63      102.91      4.13 o
 -10   1   4        1.23        1.66      1.42 o
  -9   1   4      100.09      101.83      3.56 o
  -8   1   4       10.42        7.73      1.38 o
  -7   1   4        3.60        5.39      1.37 o
  -6   1   4       85.28       86.77      1.63 o
  -5   1   4     1045.83     1121.42      7.91 o
  -4   1   4     1189.15     1246.00      8.33 o
  -3   1   4      103.58      142.92      2.14 o
  -2   1   4      110.12      110.02      1.33 o
  -1   1   4       75.47       73.80      0.92 o
   0   1   4       18.21       15.24      0.56 o
   1   1   4      470.86      475.07      4.93 o
   2   1   4      136.86      118.00      1.46 o
   3   1   4        8.31        9.63      0.68 o
   4   1   4        5.87        6.55      0.34 o
   5   1   4      361.45      365.62      3.52 o
   6   1   4       33.55       32.32      1.10 o
   7   1   4       17.46       13.37      1.09 o
   8   1   4       36.19       39.97      2.28 o
   9   1   4      158.36      150.91      4.07 o
  10   1   4        7.08        5.77      1.90 o
  11   1   4       28.58       33.24      3.53 o
 -12   2   4      104.70      117.68      7.69 o
 -11   2   4        8.67        5.90      1.65 o
 -10   2   4       91.07       92.19      3.68 o
  -9   2   4        5.23        4.05      1.81 o
  -8   2   4       63.02       57.44      2.64 o
  -7   2   4      633.68      606.12      7.68 o
  -6   2   4      466.11      494.38      4.71 o
  -5   2   4        0.50        0.16      0.38 o
  -4   2   4     2495.64     2521.10     16.23 o
  -3   2   4      205.03      213.10      2.18 o
  -2   2   4      132.54      145.89      2.25 o
  -1   2   4     1246.17     1246.13     10.46 o
   0   2   4      795.42      866.53      9.45 o
   1   2   4       89.79       72.38      0.98 o
   2   2   4     2771.43     2989.80     19.08 o
   3   2   4        7.32        8.24      0.27 o
   4   2   4     1243.46     1296.31      6.89 o
   5   2   4      149.99      169.49      2.10 o
   6   2   4        4.28        4.90      0.70 o
   7   2   4        7.76        7.81      1.11 o
   8   2   4       20.99       14.75      1.86 o
   9   2   4       64.74       71.14      4.17 o
  10   2   4       12.09       15.22     11.35 o
  11   2   4       53.63       58.33      6.89 o
 -12   3   4       73.61       91.94      6.96 o
 -11   3   4        3.62        3.43      3.59 o
 -10   3   4        9.12        9.32      1.79 o
  -9   3   4        7.12        5.99      1.41 o
  -8   3   4        0.12       -0.25      0.83 o
  -7   3   4      179.58      182.88      3.30 o
  -6   3   4      603.58      617.98      6.95 o
  -5   3   4      135.88      145.46      1.93 o
  -4   3   4      581.42      588.45      4.63 o
  -3   3   4      477.64      516.76      4.26 o
  -2   3   4      512.88      541.15      5.21 o
  -1   3   4        0.15        0.65      0.22 o
   0   3   4     1835.98     2008.60     12.31 o
   1   3   4     1196.10     1277.56      8.56 o
   2   3   4     1754.40     1850.45     11.78 o
   3   3   4       59.97       60.51      0.76 o
   4   3   4      172.85      170.57      1.62 o
   5   3   4       48.66       42.44      1.21 o
   6   3   4      159.43      152.18      3.45 o
   7   3   4       32.90       30.23      2.06 o
   8   3   4       33.35       38.17      3.81 o
   9   3   4        0.47       -0.94      2.62 o
  10   3   4       13.57       12.90      2.28 o
  11   3   4        1.02        1.54      3.64 o
 -12   4   4       44.86       47.61      5.83 o
 -11   4   4        2.05       -2.73      2.16 o
 -10   4   4      136.99      151.63      6.57 o
  -9   4   4        9.49       10.24      2.84 o
  -8   4   4        1.48        0.89      1.05 o
  -7   4   4      100.08      104.14      3.23 o
  -6   4   4       42.08       37.63      1.37 o
  -5   4   4      309.07      340.95      3.65 o
  -4   4   4      126.70      135.06      1.92 o
  -3   4   4       52.46       56.33      1.06 o
  -2   4   4      890.00     1002.94      7.06 o
  -1   4   4       31.14       24.62      0.70 o
   0   4   4       41.26       39.83      0.88 o
   1   4   4      253.09      263.08      2.31 o
   2   4   4        9.72       10.19      0.32 o
   3   4   4      628.75      669.33      3.96 o
   4   4   4       79.22       82.63      1.54 o
   5   4   4       17.26       16.84      0.93 o
   6   4   4      190.11      194.58      3.46 o
   7   4   4       44.49       34.11      2.67 o
   8   4   4        8.40        7.03      1.42 o
   9   4   4        0.15        0.91      1.56 o
  10   4   4        3.47        3.41      1.93 o
  11   4   4       62.43       72.00      7.12 o
 -12   5   4       82.67       91.17      7.14 o
 -11   5   4        3.90       -3.39      2.26 o
 -10   5   4       33.09       31.40      2.70 o
  -9   5   4       11.38       11.26      1.74 o
  -8   5   4        0.40        1.44      1.21 o
  -7   5   4       34.13       30.05      1.69 o
  -6   5   4       25.96       22.17      1.27 o
  -5   5   4       12.35       14.89      0.95 o
  -4   5   4      587.33      641.26      5.69 o
  -3   5   4       75.02       74.54      1.33 o
  -2   5   4      659.88      664.57      7.18 o
  -1   5   4      184.83      189.86      1.98 o
   0   5   4       11.55       12.79      0.61 o
   1   5   4      154.68      147.31      1.38 o
   2   5   4       28.30       33.62      0.62 o
   3   5   4      141.41      150.39      1.69 o
   4   5   4       23.87       23.04      1.33 o
   5   5   4       71.59       58.98      1.91 o
   6   5   4        2.60        3.74      0.91 o
   7   5   4       40.94       39.53      2.73 o
   8   5   4       22.96       22.90      5.21 o
   9   5   4       13.97        8.46      4.95 o
  10   5   4        1.46        2.14      1.89 o
 -12   6   4        0.25        3.54      2.97 o
 -11   6   4      127.92      137.21      8.14 o
 -10   6   4       77.20       81.72      3.72 o
  -9   6   4       55.91       53.98      3.13 o
  -8   6   4       18.02       16.51      1.73 o
  -7   6   4       21.34       21.60      1.79 o
  -6   6   4      116.73      136.80      2.67 o
  -5   6   4        1.91        2.42      0.73 o
  -4   6   4        0.00        0.36      0.53 o
  -3   6   4        6.82       11.41      0.80 o
  -2   6   4       45.18       44.44      1.53 o
  -1   6   4        2.59        5.14      0.58 o
   0   6   4       11.84       14.37      0.62 o
   1   6   4      187.32      164.61      1.54 o
   2   6   4      258.33      263.71      2.53 o
   3   6   4        4.70        7.17      0.67 o
   4   6   4       21.53       22.52      1.04 o
   5   6   4        2.06       -0.35      0.84 o
   6   6   4        8.70       13.47      2.22 o
   7   6   4        1.86       -0.23      2.59 o
   9   6   4       40.84       41.91      3.23 o
  10   6   4       17.06       22.00      3.99 o
 -11   7   4       11.60        7.87      3.41 o
 -10   7   4        5.37        6.89      3.11 o
  -9   7   4       13.76       13.50      1.68 o
  -8   7   4       61.46       64.90      2.69 o
  -7   7   4        1.53        1.87      1.39 o
  -6   7   4       15.03       12.71      1.70 o
  -5   7   4        8.11        8.29      1.14 o
  -4   7   4        0.03       -0.76      0.63 o
  -3   7   4      112.54      110.42      2.10 o
  -2   7   4       73.52       80.84      1.76 o
  -1   7   4       67.57       63.61      0.93 o
   0   7   4       87.51       90.82      1.31 o
   1   7   4      632.03      583.72      4.69 o
   2   7   4        9.43        9.89      0.72 o
   3   7   4        0.55        1.07      0.54 o
   4   7   4      235.35      228.75      3.81 o
   5   7   4       16.78       18.95      1.43 o
   6   7   4       16.51       14.52      1.97 o
   7   7   4        7.49        3.76      1.97 o
   8   7   4        7.20        5.00      1.87 o
   9   7   4       13.49       21.61      2.69 o
  10   7   4        0.87       -0.13      3.56 o
 -11   8   4       31.59       28.89      4.84 o
 -10   8   4      115.81      123.20      7.69 o
  -9   8   4       12.78        9.53      3.38 o
  -8   8   4       26.20       26.79      2.14 o
  -7   8   4       32.54       34.72      3.05 o
  -6   8   4       18.65       22.48      1.91 o
  -5   8   4        1.71        1.03      0.77 o
  -4   8   4       21.28       18.22      1.40 o
  -3   8   4      160.15      168.27      2.93 o
  -2   8   4      118.17      109.32      1.78 o
  -1   8   4       59.34       59.40      1.17 o
   0   8   4      365.82      354.26      3.55 o
   1   8   4        2.68        2.73      0.52 o
   2   8   4        0.14        0.07      0.64 o
   3   8   4      196.51      188.20      3.76 o
   4   8   4        3.15        2.77      1.24 o
   5   8   4      142.64      141.66      6.58 o
   6   8   4        4.38        7.33      1.76 o
   7   8   4       25.58       25.35      2.66 o
   8   8   4        5.73        8.16      2.03 o
   9   8   4       14.81       21.19      2.89 o
 -10   9   4      120.72      126.60      7.76 o
  -9   9   4        5.64        7.06      2.75 o
  -8   9   4       72.88       72.81      3.11 o
  -7   9   4        0.13        0.14      1.13 o
  -6   9   4      156.55      168.99      4.68 o
  -5   9   4       14.01       18.63      1.76 o
  -4   9   4        7.68        5.20      1.34 o
  -3   9   4        6.86        3.30      1.30 o
  -2   9   4        3.40        4.19      1.15 o
  -1   9   4      123.57      109.23      2.17 o
   0   9   4       78.25       70.01      1.70 o
   1   9   4      403.60      385.89      4.57 o
   2   9   4       48.37       55.10      2.55 o
   3   9   4      251.42      244.74      4.52 o
   4   9   4       20.28       18.64      2.11 o
   5   9   4        8.80        4.45      1.67 o
   6   9   4        4.54        5.10      1.75 o
   7   9   4        7.35        3.36      2.35 o
   8   9   4        0.86       -1.11      2.50 o
   9   9   4        1.05        3.80      3.46 o
 -10  10   4       53.20       69.41      4.59 o
  -9  10   4       39.41       50.34      4.42 o
  -8  10   4       55.38       65.12      4.55 o
  -7  10   4        8.41        7.23      1.82 o
  -6  10   4       98.48       93.54      3.31 o
  -5  10   4        2.20        0.05      1.32 o
  -4  10   4       26.01       21.56      1.95 o
  -3  10   4        7.15       10.03      2.26 o
  -2  10   4       65.17       55.42      2.50 o
  -1  10   4        3.84        3.38      0.89 o
   0  10   4       21.95       22.98      2.01 o
   1  10   4      166.26      168.77      3.34 o
   2  10   4      116.61      117.08      2.89 o
   3  10   4      101.48      101.29      3.39 o
   4  10   4      467.27      469.98      8.06 o
   5  10   4       94.79       98.13      6.51 o
   6  10   4        0.02       -0.90      1.61 o
   7  10   4        0.38       -1.92      1.71 o
   8  10   4       20.22       23.46      4.64 o
  -9  11   4       50.21       69.23      7.36 o
  -8  11   4       16.87       19.94      3.15 o
  -7  11   4        1.48       -0.74      1.78 o
  -6  11   4        0.41        0.89      1.83 o
  -5  11   4      170.09      168.51      6.79 o
  -4  11   4      103.11      104.82      3.52 o
  -3  11   4        3.30        3.83      1.29 o
  -2  11   4       25.39       33.49      3.69 o
  -1  11   4       18.69       17.95      1.36 o
   0  11   4        6.69        5.46      1.12 o
   1  11   4        0.26       -0.18      1.58 o
   2  11   4       24.16       21.08      1.96 o
   3  11   4      139.53      151.07      4.21 o
   4  11   4      158.64      161.70      9.42 o
   5  11   4       45.21       45.03      7.25 o
   6  11   4      112.07      116.02      4.51 o
   7  11   4        2.04        3.35      3.23 o
  -8  12   4        3.60        9.55      4.38 o
  -7  12   4       83.25       85.45      5.40 o
  -6  12   4        0.02        0.69      1.88 o
  -5  12   4        2.56        4.21      2.17 o
  -4  12   4        4.20        5.23      2.12 o
  -3  12   4        8.57        9.11      2.24 o
  -2  12   4       11.78       14.65      4.77 o
  -1  12   4       52.65       58.48      4.10 o
   0  12   4       47.42       62.16      9.61 o
   1  12   4       19.94       18.85      2.47 o
   2  12   4       21.34       24.84      2.22 o
   3  12   4        8.25        9.73      1.73 o
   4  12   4        1.57        0.55      1.59 o
   5  12   4        1.23       -0.43      1.78 o
   6  12   4       11.29       10.65      3.68 o
  -8  13   4       52.35       66.68     13.01 o
  -7  13   4      105.35      122.44      8.66 o
  -6  13   4        2.94        8.09      2.51 o
  -5  13   4        6.98        7.85      2.50 o
  -4  13   4       18.33       15.73      2.92 o
  -3  13   4        6.14        6.94      5.48 o
  -2  13   4        8.59        6.85      2.41 o
  -1  13   4        4.72        8.35      6.37 o
   0  13   4        0.00        0.63      1.94 o
   1  13   4      127.29      148.79      6.59 o
   2  13   4       23.02       24.85      3.64 o
   3  13   4       38.24       47.84      7.79 o
   4  13   4       38.34       13.77      3.19 o
   5  13   4       53.46       61.35      6.42 o
  -6  14   4       84.03       88.80      5.53 o
  -5  14   4        5.63        6.50      4.92 o
  -4  14   4       19.95       18.74      3.18 o
  -3  14   4       77.84       78.76      6.17 o
  -2  14   4        4.85        5.75      2.49 o
  -1  14   4       64.92       64.01      4.74 o
   0  14   4        0.67       -1.74      2.55 o
   1  14   4       11.38       10.85      4.07 o
   2  14   4       11.02       15.74      3.56 o
   3  14   4        2.87        1.61      2.61 o
   4  14   4        0.00        0.06      2.96 o
  -5  15   4        1.53        5.43      3.37 o
  -4  15   4        4.80        6.64      2.58 o
  -3  15   4        5.24        5.39      4.35 o
  -2  15   4        0.06       -1.26      2.77 o
  -1  15   4        0.37       -0.79      2.10 o
   0  15   4       11.23        7.86      2.60 o
   1  15   4       49.60       52.68      8.30 o
   2  15   4       16.38       16.72      3.21 o
  -1 -16   5       42.53       42.14      4.52 o
   0 -16   5        7.41       12.50      4.26 o
   1 -16   5       37.46       42.38      6.11 o
   2 -16   5       12.06       13.80      3.01 o
  -4 -15   5        2.74        2.74      3.85 o
  -3 -15   5       18.57       21.12      4.97 o
  -2 -15   5       12.45        5.38      6.72 o
  -1 -15   5        5.74       -0.74      3.41 o
   0 -15   5       13.79       18.99      3.07 o
   1 -15   5        0.08        5.00      2.16 o
   2 -15   5        5.94        4.13      3.82 o
   3 -15   5       22.47       24.84      3.68 o
   4 -15   5       17.92       19.09      3.34 o
  -6 -14   5       53.63       76.49      7.26 o
  -5 -14   5       23.28       27.47      5.21 o
  -4 -14   5      160.35      177.46      9.39 o
  -3 -14   5      105.77      140.70      8.42 o
  -2 -14   5       16.98       14.21      2.23 o
  -1 -14   5        0.11        1.29      1.85 o
   0 -14   5       39.15       50.47      3.03 o
   1 -14   5        0.29        1.23      1.96 o
   2 -14   5       17.01       21.96      3.31 o
   3 -14   5       12.00       15.00      2.99 o
   4 -14   5       18.42       24.33      3.61 o
   5 -14   5       37.45       34.65      4.22 o
   6 -14   5       10.19        7.51      2.63 o
  -7 -13   5       47.49       58.08      6.89 o
  -6 -13   5       40.51       42.16      4.10 o
  -5 -13   5       32.89       24.32      2.70 o
  -4 -13   5       25.33       23.34      2.55 o
  -3 -13   5        3.80        4.68      1.44 o
  -2 -13   5       75.96       85.97      3.78 o
  -1 -13   5        1.94        1.08      1.07 o
   0 -13   5        0.01        0.10      1.26 o
   1 -13   5       36.94       38.11      2.61 o
   2 -13   5       97.16      103.07      3.64 o
   3 -13   5        4.29        4.29      1.74 o
   4 -13   5        0.73        2.20      2.05 o
   5 -13   5       16.40       20.65      3.46 o
   6 -13   5        9.10       10.63      2.92 o
   7 -13   5        0.91       -0.74      2.24 o
  -8 -12   5       16.84       12.80      4.53 o
  -7 -12   5        0.22        5.20      1.77 o
  -6 -12   5       39.04       41.54      3.20 o
  -5 -12   5       51.72       52.59      3.43 o
  -4 -12   5        5.71        2.88      1.34 o
  -3 -12   5       80.81       71.49      5.11 o
  -2 -12   5        0.82       -0.99      1.15 o
  -1 -12   5       58.82       60.11      2.60 o
   0 -12   5       20.87       22.18      2.33 o
   1 -12   5        5.80        7.07      1.35 o
   2 -12   5        9.43        9.31      1.55 o
   3 -12   5       42.92       41.12      2.69 o
   4 -12   5       22.26       21.58      2.21 o
   5 -12   5       71.51       74.83      6.91 o
   6 -12   5      161.41      163.42     11.08 o
   7 -12   5        1.56       -0.51      3.26 o
   8 -12   5        0.31        2.42      2.43 o
  -8 -11   5       18.05       23.48      2.59 o
  -7 -11   5        0.71       -1.14      1.28 o
  -6 -11   5        0.15       -0.98      1.41 o
  -5 -11   5      127.45      122.26      5.18 o
  -4 -11   5        8.42        9.85      1.99 o
  -3 -11   5      382.36      355.75      8.73 o
  -2 -11   5       77.66       84.46      4.82 o
  -1 -11   5      275.47      276.47      5.24 o
   0 -11   5       24.77       24.87      1.94 o
   1 -11   5       57.76       54.57      2.59 o
   2 -11   5        5.37        5.12      1.24 o
   3 -11   5       66.04       54.40      2.79 o
   4 -11   5       23.21       28.35      2.25 o
   5 -11   5       33.54       33.27      2.54 o
   6 -11   5        6.88        6.49      2.56 o
   7 -11   5       53.68       61.09      6.69 o
   8 -11   5        9.81        5.45      2.82 o
  -9 -10   5       13.52       10.16      2.53 o
  -8 -10   5        4.95        2.75      1.51 o
  -7 -10   5       51.32       44.82      3.85 o
  -6 -10   5        9.41       12.72      3.16 o
  -5 -10   5       31.29       30.99      3.05 o
  -4 -10   5        1.51        0.01      1.18 o
  -3 -10   5        1.22        0.90      1.24 o
  -2 -10   5      264.27      248.95      5.67 o
  -1 -10   5        4.55        1.61      1.00 o
   0 -10   5      421.01      387.18      6.16 o
   1 -10   5        1.97        2.16      0.97 o
   2 -10   5       18.40       16.14      1.85 o
   3 -10   5       13.71       13.39      1.40 o
   4 -10   5        1.51       -0.01      0.88 o
   5 -10   5       31.38       31.08      2.10 o
   6 -10   5       29.97       29.56      2.64 o
   7 -10   5        3.83        1.60      1.48 o
   8 -10   5        7.32        4.12      2.41 o
   9 -10   5        7.49        7.55      2.63 o
 -10  -9   5        4.45        2.60      3.30 o
  -9  -9   5        8.02        5.91      1.75 o
  -8  -9   5        0.26        1.45      1.65 o
  -7  -9   5       40.87       43.12      4.13 o
  -6  -9   5        4.71        3.63      2.27 o
  -5  -9   5       15.83       16.43      2.20 o
  -4  -9   5       98.80       87.48      3.81 o
  -3  -9   5       14.73       13.11      2.95 o
  -2  -9   5       98.60       81.93      2.86 o
  -1  -9   5      211.97      201.65      4.63 o
   0  -9   5      491.13      465.49      5.86 o
   1  -9   5       10.70        8.99      0.92 o
   2  -9   5      308.38      296.16      4.08 o
   3  -9   5       96.23       89.63      2.96 o
   4  -9   5      412.68      387.13      5.64 o
   5  -9   5        7.92        3.90      1.06 o
   6  -9   5       11.79       12.19      1.47 o
   7  -9   5      148.72      146.93      4.76 o
   8  -9   5       63.49       61.79      4.20 o
   9  -9   5       60.60       67.31      5.38 o
 -10  -8   5       18.43       17.72      2.45 o
  -9  -8   5       51.81       49.43      4.17 o
  -8  -8   5      195.51      192.30      6.63 o
  -7  -8   5       25.07       25.92      2.80 o
  -6  -8   5      238.57      237.30      6.65 o
  -5  -8   5        4.89        2.85      1.30 o
  -4  -8   5       27.40       24.70      2.30 o
  -3  -8   5      574.67      514.92      9.64 o
  -2  -8   5      160.52      151.72      3.69 o
  -1  -8   5      683.30      648.36      6.99 o
   0  -8   5     1268.64     1150.67      9.81 o
   1  -8   5        1.58        1.86      0.65 o
   2  -8   5      438.23      419.33      4.48 o
   3  -8   5      215.70      186.10      3.24 o
   4  -8   5       12.28        9.63      1.00 o
   5  -8   5      107.18      100.13      2.78 o
   6  -8   5       59.09       50.35      2.34 o
   7  -8   5       17.39       15.33      2.70 o
   8  -8   5        2.83        2.67      1.64 o
   9  -8   5       41.41       36.03      3.06 o
  10  -8   5       23.55       26.95      7.57 o
 -11  -7   5       25.68       18.39      4.70 o
 -10  -7   5       19.64       15.14      2.70 o
  -9  -7   5       17.00       17.42      2.63 o
  -8  -7   5      210.83      207.02      6.63 o
  -7  -7   5        6.97        5.09      1.58 o
  -6  -7   5        0.24        0.72      1.98 o
  -5  -7   5       28.29       27.91      2.44 o
  -4  -7   5        5.23        5.19      1.29 o
  -3  -7   5        0.02       -0.72      0.70 o
  -2  -7   5      858.86      795.70      7.15 o
  -1  -7   5       50.82       51.15      1.20 o
   0  -7   5      823.42      825.17      6.70 o
   1  -7   5       20.19       19.33      0.85 o
   2  -7   5      140.05      124.72      2.04 o
   3  -7   5        2.50        0.89      0.56 o
   4  -7   5        0.03       -0.76      0.53 o
   5  -7   5        0.23        0.28      0.82 o
   6  -7   5      229.30      210.13      4.08 o
   7  -7   5        4.69        3.83      1.11 o
   8  -7   5       55.59       60.84      4.87 o
   9  -7   5        2.16        0.67      1.42 o
  10  -7   5       26.45       29.62      3.90 o
 -11  -6   5      124.21      132.87      8.65 o
 -10  -6   5       13.66       13.02      2.47 o
  -9  -6   5       18.27       17.83      2.63 o
  -8  -6   5      183.93      194.85      6.24 o
  -7  -6   5        7.69        8.91      1.77 o
  -6  -6   5       27.23       32.51      2.65 o
  -5  -6   5        4.32        1.81      1.06 o
  -4  -6   5       33.50       30.48      1.69 o
  -3  -6   5        9.20       11.36      0.80 o
  -2  -6   5      101.61       95.57      1.33 o
  -1  -6   5       91.14      110.85      1.36 o
   0  -6   5      380.29      392.47      3.34 o
   1  -6   5      138.27      124.61      1.66 o
   2  -6   5      318.75      309.57      3.09 o
   3  -6   5       38.30       43.41      1.22 o
   4  -6   5       44.50       36.61      1.38 o
   5  -6   5      261.72      229.87      3.55 o
   6  -6   5      163.87      160.88      3.47 o
   7  -6   5       30.85       25.71      1.87 o
   8  -6   5        8.20        6.25      1.62 o
   9  -6   5       16.82       15.73      2.24 o
  10  -6   5        2.79        2.88      3.00 o
 -11  -5   5       56.79       68.52      3.92 o
 -10  -5   5        2.68        3.32      1.82 o
  -9  -5   5        3.23        2.00      1.51 o
  -8  -5   5       70.51       75.15      3.79 o
  -7  -5   5        5.10        4.57      1.41 o
  -6  -5   5      200.87      185.86      5.16 o
  -5  -5   5      217.12      219.45      4.90 o
  -4  -5   5      148.77      137.69      2.03 o
  -3  -5   5       45.49       52.95      0.86 o
  -2  -5   5       21.98       20.31      0.60 o
  -1  -5   5       52.86       64.33      0.85 o
   0  -5   5      345.22      371.94      3.04 o
   1  -5   5      470.29      517.36      3.80 o
   2  -5   5       57.19       78.33      1.29 o
   3  -5   5       88.63       87.61      1.54 o
   4  -5   5       13.56       17.95      0.93 o
   5  -5   5       88.16       82.14      2.39 o
   6  -5   5      255.48      240.55      4.77 o
   7  -5   5      166.72      142.19      3.36 o
   8  -5   5        0.00       -0.66      1.18 o
   9  -5   5        1.58        1.63      1.43 o
  10  -5   5       17.44       22.17      3.29 o
  11  -5   5       24.51       36.61      5.91 o
 -12  -4   5        1.33       -1.52      2.67 o
 -11  -4   5        3.15        2.97      1.88 o
 -10  -4   5        7.49       12.32      2.34 o
  -9  -4   5       10.06       11.31      2.07 o
  -8  -4   5       42.75       48.10      3.04 o
  -7  -4   5       23.93       28.88      2.53 o
  -6  -4   5       36.61       36.99      2.39 o
  -5  -4   5       44.85       42.48      1.49 o
  -4  -4   5       13.55       14.36      0.67 o
  -3  -4   5        2.70        2.96      0.54 o
  -2  -4   5        9.22       12.40      0.99 o
  -1  -4   5      660.66      732.98      6.67 o
   0  -4   5      729.12      836.43     19.83 o
   1  -4   5        1.45        5.16      0.33 o
   2  -4   5       96.32      105.38      1.44 o
   3  -4   5        4.87       12.56      0.68 o
   4  -4   5      639.83      622.97      5.28 o
   5  -4   5      351.45      321.81      3.83 o
   6  -4   5      284.04      272.33      4.34 o
   7  -4   5      328.65      341.15      6.74 o
   8  -4   5      180.46      161.26      6.63 o
   9  -4   5       41.08       40.28      2.98 o
  10  -4   5       13.69       19.84      4.89 o
  11  -4   5       12.70       15.18      4.75 o
 -12  -3   5       41.97       46.50      6.63 o
 -11  -3   5        0.03        1.00      3.32 o
 -10  -3   5       52.73       49.46      3.93 o
  -9  -3   5        0.03       -0.14      1.24 o
  -8  -3   5       31.07       31.25      2.77 o
  -7  -3   5       15.10       18.76      3.42 o
  -6  -3   5      157.37      153.52      4.07 o
  -5  -3   5        6.67        5.57      0.57 o
  -4  -3   5        2.29        3.51      0.58 o
  -3  -3   5       90.85      104.34      2.06 o
  -2  -3   5       12.24       10.40      0.55 o
  -1  -3   5      603.76      716.64      8.58 o
   0  -3   5      317.14      318.18      3.26 o
   1  -3   5       36.38       40.54      1.12 o
   2  -3   5      772.22      881.58      6.29 o
   3  -3   5       48.46       57.31      1.13 o
   4  -3   5       28.55       31.90      1.12 o
   5  -3   5      232.97      249.01      2.99 o
   6  -3   5      209.75      194.04      3.25 o
   7  -3   5        5.38        3.38      0.96 o
   8  -3   5      495.61      506.71      7.79 o
   9  -3   5        1.31        1.90      1.38 o
  10  -3   5        2.70        2.52      3.77 o
  11  -3   5       35.55       35.28      5.98 o
 -12  -2   5        3.87        2.29      2.02 o
 -11  -2   5       83.27       78.05      5.15 o
 -10  -2   5      117.55      117.81     12.30 o
  -9  -2   5      322.11      325.92      8.21 o
  -8  -2   5      306.49      325.90     17.07 o
  -7  -2   5      448.22      432.81      8.77 o
  -6  -2   5        0.78        0.06      0.75 o
  -5  -2   5       42.54       52.11      1.21 o
  -4  -2   5      389.43      430.83      6.75 o
  -3  -2   5       96.38       86.91      1.69 o
  -2  -2   5      797.75      842.35      9.05 o
  -1  -2   5     1064.22     1083.77     11.58 o
   0  -2   5      433.21      494.27      4.38 o
   1  -2   5       96.12      107.70      5.76 o
   2  -2   5        6.23        9.18      0.41 o
   3  -2   5      180.75      202.90      2.21 o
   4  -2   5       19.77       16.70      0.88 o
   5  -2   5       85.58       88.81      1.84 o
   6  -2   5        0.95        0.45      0.65 o
   7  -2   5        9.19        9.48      1.22 o
   8  -2   5        8.64        7.95      1.48 o
   9  -2   5        2.50        1.01      1.40 o
  10  -2   5        8.38       10.69      4.13 o
  11  -2   5       25.04       28.81      5.57 o
 -12  -1   5        5.07        9.95      4.41 o
 -11  -1   5      169.25      178.36      6.65 o
 -10  -1   5        3.27        2.10      1.64 o
  -9  -1   5       30.79       32.24      3.04 o
  -8  -1   5       47.02       47.55      3.93 o
  -7  -1   5       81.52       83.81      3.43 o
  -6  -1   5       96.63      114.13      2.88 o
  -5  -1   5      348.18      351.95      4.91 o
  -4  -1   5       12.37        8.64      0.99 o
  -3  -1   5      512.42      496.49      5.60 o
  -2  -1   5      510.09      548.75      7.79 o
  -1  -1   5       32.91       19.91      1.91 o
   0  -1   5        0.35       -0.82      0.41 o
   1  -1   5      106.47      116.11      1.86 o
   2  -1   5        2.38        0.27      0.20 o
   3  -1   5      134.64      127.31      1.73 o
   4  -1   5      227.29      250.67      3.15 o
   5  -1   5       34.73       32.78      1.33 o
   6  -1   5      155.01      146.84      2.40 o
   7  -1   5      232.68      220.24      3.31 o
   8  -1   5       47.12       47.19      2.48 o
   9  -1   5       51.13       54.73      3.73 o
  10  -1   5        7.33        4.11      3.80 o
  11  -1   5       90.80       77.77      6.97 o
 -12   0   5        0.85        0.99      2.21 o
 -11   0   5        0.03       -4.16      2.86 o
 -10   0   5       64.86       71.19      4.12 o
  -9   0   5       17.56       12.62      2.10 o
  -8   0   5      137.83      142.55      4.85 o
  -7   0   5        5.78        6.19      1.43 o
  -6   0   5        4.21        1.72      0.76 o
  -5   0   5      201.67      173.26      2.26 o
  -4   0   5     1047.30     1098.84     12.16 o
  -3   0   5      319.84      297.27      2.79 o
  -2   0   5     2130.48     2153.17     25.07 o
  -1   0   5      500.20      537.45     12.84 o
   0   0   5      682.66      820.46      7.56 o
   1   0   5      404.02      455.83      4.94 o
   2   0   5      368.69      368.79      3.16 o
   3   0   5      166.18      136.00      1.81 o
   4   0   5      121.58      105.30      1.92 o
   5   0   5      101.53       89.82      1.52 o
   6   0   5      234.08      211.05      2.74 o
   7   0   5      295.97      296.09      4.24 o
   8   0   5       26.37       29.34      1.58 o
   9   0   5        9.86        4.84      3.60 o
  10   0   5        0.13       -6.16      3.08 o
  11   0   5       51.59        2.42      2.81 o
 -12   1   5       38.94       42.72      3.34 o
 -11   1   5        5.61        4.34      2.52 o
 -10   1   5      216.91      211.56     18.35 o
  -9   1   5        0.01       -0.32      1.65 o
  -8   1   5      508.97      554.65     10.81 o
  -7   1   5      173.17      175.25      5.04 o
  -6   1   5      390.28      414.68      5.39 o
  -5   1   5      303.33      339.68      4.46 o
  -4   1   5      323.33      314.45      3.97 o
  -3   1   5      205.64      228.93      2.42 o
  -2   1   5        9.35       11.57      0.48 o
  -1   1   5      708.87      786.39      5.85 o
   0   1   5      937.44     1056.61      8.77 o
   1   1   5       20.07        7.49      0.62 o
   2   1   5      407.46      416.50      3.58 o
   3   1   5      152.49      135.92      1.83 o
   4   1   5      210.79      214.43      2.90 o
   5   1   5        4.02        4.94      0.74 o
   6   1   5      345.23      288.26      3.70 o
   7   1   5        2.57        1.31      0.71 o
   8   1   5      293.15      262.17      4.75 o
   9   1   5       13.36       11.63      2.32 o
  10   1   5       28.38       36.66      5.63 o
  11   1   5      152.30      135.19      8.61 o
 -12   2   5       16.20       25.12      6.70 o
 -11   2   5       10.26        7.42      1.83 o
 -10   2   5       40.71       33.71      3.57 o
  -9   2   5      317.55      315.86      8.14 o
  -8   2   5        6.08        7.30      1.73 o
  -7   2   5       74.82       80.27      3.47 o
  -6   2   5      430.90      432.67      4.65 o
  -5   2   5       10.63        8.79      0.61 o
  -4   2   5      155.71      143.60      1.42 o
  -3   2   5      209.14      200.26      2.85 o
  -2   2   5      244.44      228.44      2.43 o
  -1   2   5     3420.90     3703.36     26.65 o
   0   2   5       14.02       20.14      0.88 o
   1   2   5     2243.25     2531.98     17.23 o
   2   2   5        2.75        2.63      0.43 o
   3   2   5       84.95       81.95      1.63 o
   4   2   5        6.63        5.60      0.61 o
   5   2   5       47.34       40.59      1.09 o
   6   2   5        0.75        0.64      0.61 o
   7   2   5      248.33      219.81      4.06 o
   8   2   5      194.39      190.62      4.21 o
   9   2   5       37.60       39.01      3.44 o
  10   2   5      271.17      295.93     12.63 o
  11   2   5       68.38       75.67      7.57 o
 -12   3   5       22.89       27.19      4.60 o
 -11   3   5       11.64       11.64      2.05 o
 -10   3   5       58.90       66.67      4.35 o
  -9   3   5       55.23       59.17      9.00 o
  -8   3   5       81.53       80.84      4.91 o
  -7   3   5       36.16       33.54      2.27 o
  -6   3   5       88.53      102.57      2.70 o
  -5   3   5       11.70        7.73      0.75 o
  -4   3   5       31.58       24.29      0.73 o
  -3   3   5      146.80      133.49      1.52 o
  -2   3   5      113.24      123.06      1.82 o
  -1   3   5      940.94     1031.99     10.66 o
   0   3   5      749.87      770.17      6.23 o
   1   3   5     1179.17     1277.64      8.34 o
   2   3   5      187.47      166.05      2.23 o
   3   3   5        9.28       17.47      0.91 o
   4   3   5       21.32       19.73      0.75 o
   5   3   5      208.34      198.53      2.58 o
   6   3   5      114.27      114.11      2.18 o
   7   3   5       12.82       16.15      1.37 o
   8   3   5       96.05       91.48      3.49 o
   9   3   5        4.91        3.23      3.05 o
  10   3   5        0.08        3.29      3.89 o
  11   3   5       16.70       13.49      4.76 o
 -12   4   5       28.84       34.40      5.29 o
 -11   4   5        5.59        1.81      2.12 o
 -10   4   5        3.62        2.30      2.23 o
  -9   4   5       51.56       45.85      3.69 o
  -8   4   5      529.01      526.97     10.83 o
  -7   4   5       47.35       44.22      2.54 o
  -6   4   5      107.17      104.82      3.38 o
  -5   4   5      261.42      266.51      3.37 o
  -4   4   5      237.13      255.28      2.80 o
  -3   4   5     1161.58     1138.63      8.49 o
  -2   4   5       11.50       18.22      0.64 o
  -1   4   5      441.35      486.15      3.96 o
   0   4   5      144.24      178.98      1.86 o
   1   4   5        1.76        6.21      0.55 o
   2   4   5        7.62        6.17      0.53 o
   3   4   5        1.84        5.82      0.65 o
   4   4   5       13.97       13.06      0.72 o
   5   4   5      395.59      372.60      3.90 o
   6   4   5        5.26        4.54      0.86 o
   7   4   5      201.34      190.50      4.89 o
   8   4   5        0.76        6.77      3.08 o
   9   4   5        9.87        0.22      3.29 o
  10   4   5       35.93       37.35      5.58 o
 -12   5   5        0.23       -3.35      2.38 o
 -11   5   5       24.06       27.89      2.76 o
 -10   5   5       25.84       26.76      2.67 o
  -9   5   5       93.61       94.08      3.63 o
  -8   5   5      164.44      165.36      4.69 o
  -7   5   5       11.72       14.08      2.94 o
  -6   5   5        7.61        9.13      1.57 o
  -5   5   5       48.25       44.16      1.73 o
  -4   5   5        0.07       -0.28      0.53 o
  -3   5   5       45.96       45.03      1.13 o
  -2   5   5       12.59       17.13      0.77 o
  -1   5   5       45.12       44.25      1.15 o
   0   5   5      102.29      126.48      1.75 o
   1   5   5        0.33        0.28      0.43 o
   2   5   5        5.97       10.58      0.81 o
   3   5   5        2.13        3.03      0.69 o
   4   5   5        5.01        3.36      0.54 o
   5   5   5        5.00        1.82      0.50 o
   6   5   5        1.55        2.11      0.84 o
   7   5   5        2.23        4.53      1.36 o
   8   5   5       46.04       53.20      5.80 o
   9   5   5        8.55       13.34      3.85 o
  10   5   5        2.77        3.58      3.29 o
 -11   6   5        7.43       14.29      3.60 o
 -10   6   5        0.63        1.01      1.35 o
  -9   6   5       16.86       18.28      2.56 o
  -8   6   5       28.56       32.44      2.74 o
  -7   6   5       52.76       52.79      2.45 o
  -6   6   5       54.27       56.17      2.29 o
  -5   6   5      208.63      208.52      4.26 o
  -4   6   5        9.60        8.45      0.81 o
  -3   6   5      687.47      693.68      6.32 o
  -2   6   5      442.87      422.78      4.19 o
  -1   6   5        1.27        1.25      0.48 o
   0   6   5      119.15      101.07      1.95 o
   1   6   5      863.94      851.66      7.39 o
   2   6   5      121.87      116.28      2.28 o
   3   6   5      714.66      673.63      7.72 o
   4   6   5       27.98       25.35      0.98 o
   5   6   5       52.63       44.74      1.71 o
   6   6   5       74.77       73.57      2.41 o
   7   6   5       12.75       13.26      1.77 o
   8   6   5        7.69        5.40      3.14 o
   9   6   5       57.22       76.20      6.53 o
  10   6   5        3.05       -1.33      3.53 o
 -11   7   5        5.73        5.42      2.95 o
 -10   7   5       36.94       42.02      3.16 o
  -9   7   5       20.15       17.72      2.13 o
  -8   7   5       58.47       62.62      2.73 o
  -7   7   5       25.98       28.69      2.08 o
  -6   7   5        0.77        0.63      0.96 o
  -5   7   5       58.37       59.40      2.07 o
  -4   7   5      205.53      218.76      3.71 o
  -3   7   5       34.57       39.07      1.46 o
  -2   7   5      244.55      213.13      2.87 o
  -1   7   5       27.27       26.37      1.19 o
   0   7   5       23.68       19.55      1.07 o
   1   7   5       60.76       59.50      1.57 o
   2   7   5      324.37      303.69      4.57 o
   3   7   5        8.07        8.24      2.29 o
   4   7   5       34.42       35.73      1.59 o
   5   7   5       28.72       24.57      1.52 o
   6   7   5       53.04       55.19      2.72 o
   7   7   5       42.51       55.95      5.78 o
   8   7   5        0.20        0.67      3.01 o
   9   7   5       14.26        4.74      2.75 o
 -11   8   5        0.26        1.09      2.83 o
 -10   8   5       18.79       17.76      3.87 o
  -9   8   5       47.60       53.44      2.96 o
  -8   8   5      254.52      259.43      5.55 o
  -7   8   5       66.72       68.18      3.37 o
  -6   8   5      457.25      434.20      7.00 o
  -5   8   5        1.04        0.75      0.81 o
  -4   8   5       36.93       39.52      1.86 o
  -3   8   5      282.47      272.33      4.29 o
  -2   8   5       28.67       28.29      1.40 o
  -1   8   5       34.50       31.93      1.44 o
   0   8   5     1720.83     1649.63     14.06 o
   1   8   5      973.29      938.01      9.99 o
   2   8   5     1321.52     1268.54     14.31 o
   3   8   5       70.71       72.05      3.09 o
   4   8   5      186.94      178.88      4.87 o
   5   8   5       77.14       84.02      4.35 o
   6   8   5      102.43       99.80      6.61 o
   7   8   5       68.36       61.93      5.64 o
   8   8   5      170.33      172.66      9.10 o
   9   8   5        0.00       -2.95      3.38 o
 -10   9   5        6.88       11.95      3.45 o
  -9   9   5        5.31        4.71      2.20 o
  -8   9   5       51.33       51.83      2.91 o
  -7   9   5      147.45      158.43      4.28 o
  -6   9   5        0.76        0.27      1.05 o
  -5   9   5       15.07       12.52      1.60 o
  -4   9   5       57.87       52.74      3.10 o
  -3   9   5       75.09       73.12      2.36 o
  -2   9   5       63.85       55.89      2.10 o
  -1   9   5      234.80      220.54      3.98 o
   0   9   5      280.39      272.84      5.10 o
   1   9   5       44.31       44.63      2.38 o
   2   9   5       77.70       79.42      3.53 o
   3   9   5      117.94      118.08      4.04 o
   4   9   5       96.10       88.08      7.33 o
   5   9   5        0.19        0.20      2.30 o
   6   9   5        3.45       -1.94      2.65 o
   7   9   5        0.52        3.88      2.97 o
   8   9   5       12.17        1.92      2.56 o
 -10  10   5       29.55       25.93      4.68 o
  -9  10   5       24.27       27.91      5.56 o
  -8  10   5        0.75        1.18      1.91 o
  -7  10   5        5.37        3.83      2.04 o
  -6  10   5        4.27        3.90      1.54 o
  -5  10   5      157.77      145.63      4.04 o
  -4  10   5        3.78        3.43      1.70 o
  -3  10   5        9.83        9.65      1.45 o
  -2  10   5       92.84       98.63      3.19 o
  -1  10   5       32.12       31.81      2.25 o
   0  10   5        2.00        2.63      1.18 o
   1  10   5       47.74       43.40      2.46 o
   2  10   5        5.45        5.29      1.54 o
   3  10   5        0.18       -2.47      2.23 o
   4  10   5       53.22       48.04      3.95 o
   6  10   5       90.06      108.61      7.55 o
   7  10   5       15.55        2.11      3.22 o
  -9  11   5        4.97        4.83      5.03 o
  -8  11   5        0.77        3.56      2.16 o
  -7  11   5        0.36        0.71      1.91 o
  -6  11   5        3.93        5.39      1.53 o
  -5  11   5        5.49        6.97      2.12 o
  -4  11   5        5.18        5.12      1.42 o
  -3  11   5        1.15       -1.81      1.03 o
  -2  11   5       31.68       28.84      2.23 o
  -1  11   5       20.81       19.66      3.07 o
   0  11   5      151.05      150.25      4.08 o
   1  11   5       40.61       39.59      2.58 o
   2  11   5       15.33       17.49      2.76 o
   3  11   5        1.26       -0.21      5.15 o
   4  11   5       37.80       37.57      3.80 o
   5  11   5        9.44        2.51      3.04 o
   6  11   5       27.67       28.11      4.81 o
   7  11   5       54.36       47.40      5.80 o
  -8  12   5        0.07        1.10      3.13 o
  -7  12   5        0.16       -0.09      2.02 o
  -6  12   5       76.08       88.07      5.71 o
  -5  12   5        0.07        0.20      1.92 o
  -4  12   5       18.23       19.16      2.99 o
  -3  12   5        1.70        5.59      2.54 o
  -2  12   5        4.28        4.50      1.70 o
  -1  12   5        8.86        6.71      2.15 o
   0  12   5        0.54        3.13      2.29 o
   1  12   5        0.13       -0.49      1.85 o
   2  12   5      132.75      136.91      6.01 o
   3  12   5      171.91      190.55      8.44 o
   4  12   5       18.38       12.77      3.72 o
   5  12   5       35.79       39.79      5.39 o
   6  12   5        0.11       -2.92      1.96 o
  -7  13   5      101.58      114.08      9.51 o
  -6  13   5       38.79       47.23      4.55 o
  -5  13   5        7.93        9.80      2.66 o
  -4  13   5      227.87      232.29      8.16 o
  -3  13   5        1.09        1.38      2.01 o
  -2  13   5       11.74       14.18      2.88 o
  -1  13   5       22.94       21.16      3.24 o
   0  13   5       15.20       20.32      5.75 o
   1  13   5        2.50        2.46      2.23 o
   2  13   5       27.58       25.44      3.94 o
   3  13   5       44.63       41.76      4.22 o
   4  13   5       20.73       13.79      3.65 o
   5  13   5       41.60        3.39      2.32 o
  -6  14   5        2.20        3.12      2.24 o
  -5  14   5        9.23        8.10      5.47 o
  -4  14   5        0.14       -1.47      1.96 o
  -3  14   5       13.17       20.59      3.31 o
  -2  14   5       10.82       12.57      2.81 o
  -1  14   5      128.95      146.89      6.65 o
   0  14   5       20.03       14.96      3.03 o
   1  14   5      129.93      144.41      8.31 o
   2  14   5       57.17       70.23      5.11 o
   3  14   5        0.68        4.02      3.06 o
  -4  15   5        4.48        2.79      2.55 o
  -3  15   5        4.79        6.97      2.65 o
  -2  15   5        0.58       -0.25      3.01 o
  -1  15   5        9.09        3.39      3.35 o
   0  15   5        0.20        0.30      2.35 o
   1  15   5        0.00        0.21      8.76 o
  -4 -15   6       54.27       64.40      7.28 o
  -3 -15   6       54.56       53.20      5.50 o
  -2 -15   6        2.85        2.32      1.97 o
  -1 -15   6        3.39        4.27      2.78 o
   0 -15   6       10.35       13.23      4.27 o
   1 -15   6        0.03        2.65      2.07 o
   2 -15   6        0.00        1.26      2.00 o
   3 -15   6       37.51       41.61      5.53 o
   4 -15   6       24.65       27.40      3.84 o
  -5 -14   6        0.77        2.22      1.87 o
  -4 -14   6       17.00       12.35      2.58 o
  -3 -14   6       13.77       14.41      2.52 o
  -2 -14   6        0.59        0.99      1.69 o
  -1 -14   6       10.67       10.50      2.33 o
   0 -14   6       12.61       14.22      2.27 o
   1 -14   6        9.33        4.80      1.74 o
   2 -14   6      104.36      102.91      3.81 o
   3 -14   6        9.48        4.96      2.31 o
   4 -14   6        1.75        6.55      2.54 o
   5 -14   6       69.71       84.36      5.59 o
  -7 -13   6        1.05        3.83      2.87 o
  -6 -13   6        5.52        4.24      1.97 o
  -5 -13   6       66.01       82.00      9.75 o
  -4 -13   6        1.04       -0.48      1.63 o
  -3 -13   6      114.44      122.38      5.40 o
  -2 -13   6        3.47        3.51      2.99 o
  -1 -13   6       69.55       67.10      4.10 o
   0 -13   6       95.27       98.71      3.50 o
   1 -13   6       26.32       27.42      2.25 o
   2 -13   6        3.27        0.69      2.42 o
   3 -13   6        0.18        2.66      1.29 o
   4 -13   6       74.03       82.25      5.27 o
   5 -13   6        2.30        4.69      2.24 o
   6 -13   6        5.81        8.19      2.71 o
  -8 -12   6       43.05       41.20      5.81 o
  -7 -12   6       70.52       63.91      8.32 o
  -6 -12   6        1.92        1.96      1.71 o
  -5 -12   6       62.86       60.26      4.15 o
  -4 -12   6      138.39      147.00      5.80 o
  -3 -12   6       22.04       22.76      2.80 o
  -2 -12   6       68.38       77.83      4.09 o
  -1 -12   6       98.78       95.65      7.09 o
   0 -12   6       42.10       42.19      3.06 o
   1 -12   6        7.76        7.16      1.36 o
   2 -12   6       11.36       11.39      1.66 o
   3 -12   6        1.55        1.16      1.17 o
   4 -12   6        7.14        5.53      1.55 o
   5 -12   6        3.54        2.97      2.04 o
   6 -12   6        9.93       15.00      3.07 o
   7 -12   6        5.65        6.20      2.62 o
  -8 -11   6       12.00        7.84      2.36 o
  -7 -11   6        2.77        6.43      2.47 o
  -6 -11   6        8.59        5.22      1.83 o
  -5 -11   6       48.31       49.57      3.91 o
  -4 -11   6       20.67       19.69      2.51 o
  -3 -11   6       53.38       56.51      3.43 o
  -2 -11   6       31.71       35.10      3.78 o
  -1 -11   6       93.62       94.03      5.47 o
   0 -11   6       14.80       18.08      1.92 o
   1 -11   6       29.93       33.50      2.58 o
   2 -11   6       92.64       86.72      3.12 o
   3 -11   6        7.57       11.27      1.60 o
   4 -11   6       63.95       63.27      2.56 o
   5 -11   6       12.07       14.04      2.21 o
   6 -11   6        1.06       -0.55      2.35 o
   7 -11   6        6.51        2.45      2.29 o
   8 -11   6       13.47       10.50      3.03 o
  -9 -10   6        0.17        1.60      1.84 o
  -8 -10   6        5.65        5.59      2.70 o
  -7 -10   6       62.96       59.78      6.74 o
  -6 -10   6        0.00        0.65      1.42 o
  -5 -10   6       23.28       18.07      2.38 o
  -4 -10   6        0.24       -0.09      1.15 o
  -3 -10   6        3.66        3.94      1.44 o
  -2 -10   6       76.10       69.75      7.95 o
  -1 -10   6       88.82       81.72      3.09 o
   0 -10   6      159.31      153.26      4.25 o
   1 -10   6       16.70       13.47      1.47 o
   2 -10   6       46.23       39.98      2.23 o
   3 -10   6       48.24       44.33      2.17 o
   4 -10   6       24.94       23.38      1.77 o
   5 -10   6        7.28        6.89      1.39 o
   6 -10   6        0.12        0.82      1.08 o
   7 -10   6       48.55       48.02      3.42 o
   8 -10   6       44.68       50.56      3.62 o
   9 -10   6        0.30       -1.40      2.05 o
 -10  -9   6       35.71       36.13      5.33 o
  -9  -9   6        1.66        0.02      1.66 o
  -8  -9   6       13.43       13.30      2.40 o
  -7  -9   6        0.00        1.12      2.15 o
  -6  -9   6       42.52       41.01      3.30 o
  -5  -9   6        2.78        4.30      1.49 o
  -4  -9   6       22.25       19.26      2.23 o
  -3  -9   6        7.08        3.08      2.76 o
  -2  -9   6       74.07       66.90      2.58 o
  -1  -9   6       43.10       42.87      2.30 o
   0  -9   6      195.53      166.66      3.47 o
   1  -9   6      309.17      282.18      4.80 o
   2  -9   6      525.77      477.55      6.83 o
   3  -9   6       17.63       16.09      1.39 o
   4  -9   6       31.53       25.82      2.01 o
   5  -9   6       96.19       84.44      2.72 o
   6  -9   6       43.35       47.03      2.48 o
   7  -9   6        8.77        7.83      1.91 o
   8  -9   6        2.23        2.72      2.10 o
   9  -9   6       15.49       15.10      2.38 o
 -10  -8   6        6.85        3.87      2.06 o
  -9  -8   6       30.65       26.17      3.16 o
  -8  -8   6        5.20        3.13      1.87 o
  -7  -8   6       14.43       14.47      2.27 o
  -6  -8   6      151.23      132.62      4.84 o
  -5  -8   6       14.90       10.37      1.76 o
  -4  -8   6      406.67      377.97      8.12 o
  -3  -8   6      774.76      733.81     12.37 o
  -2  -8   6        5.19        9.55      1.31 o
  -1  -8   6      290.80      298.86      4.49 o
   0  -8   6       48.44       43.50      1.80 o
   1  -8   6       77.50       86.21      2.43 o
   2  -8   6       29.30       29.63      1.76 o
   3  -8   6       22.05       16.03      1.47 o
   4  -8   6        6.01        4.28      0.99 o
   5  -8   6       31.73       33.90      1.96 o
   6  -8   6        1.61        2.62      1.08 o
   7  -8   6      110.40      109.47      4.35 o
   8  -8   6        1.11        1.45      1.54 o
   9  -8   6        4.78        3.82      1.97 o
 -11  -7   6        2.05        4.62      2.96 o
 -10  -7   6       10.20        9.67      3.33 o
  -9  -7   6        0.31        0.13      1.52 o
  -8  -7   6      115.63      115.82      9.89 o
  -7  -7   6      102.21      108.78      4.45 o
  -6  -7   6        7.02        6.16      1.58 o
  -5  -7   6       38.54       44.35      2.70 o
  -4  -7   6      429.94      406.83      8.11 o
  -3  -7   6      175.77      176.74      3.79 o
  -2  -7   6      258.58      246.87      3.46 o
  -1  -7   6      650.41      614.97      6.21 o
   0  -7   6      129.81      122.17      2.22 o
   1  -7   6      830.82      833.39      8.17 o
   2  -7   6       10.26       12.01      1.21 o
   3  -7   6       63.13       54.84      2.09 o
   4  -7   6       68.65       58.75      2.09 o
   5  -7   6      192.25      175.02      4.18 o
   6  -7   6        8.74        6.74      1.18 o
   7  -7   6        0.26        0.49      0.96 o
   8  -7   6       15.87       18.79      2.41 o
   9  -7   6        2.81        2.10      1.68 o
  10  -7   6       24.87       23.91      3.71 o
 -11  -6   6        0.17        1.46      4.07 o
 -10  -6   6        2.71        1.08      3.73 o
  -9  -6   6       80.01       79.65      6.10 o
  -8  -6   6        7.36        6.08      2.69 o
  -7  -6   6      133.34      128.80      4.65 o
  -6  -6   6        0.29        0.47      1.02 o
  -5  -6   6       41.05       36.53      3.56 o
  -4  -6   6      826.65      798.70     11.73 o
  -3  -6   6      400.95      391.03      3.90 o
  -2  -6   6       43.60       42.42      0.83 o
  -1  -6   6        4.63        8.48      0.47 o
   0  -6   6        0.66       -0.22      0.30 o
   1  -6   6        9.02       13.45      0.66 o
   2  -6   6       44.60       40.09      1.23 o
   3  -6   6       24.10       20.84      1.22 o
   4  -6   6        7.70        5.14      0.81 o
   5  -6   6      172.82      170.71      3.07 o
   6  -6   6       75.80       67.42      2.42 o
   7  -6   6        0.81        1.70      1.23 o
   8  -6   6      105.39      117.60      4.31 o
   9  -6   6        2.09        1.32      1.55 o
  10  -6   6       26.29       26.45      3.83 o
 -11  -5   6        0.55        0.90      2.25 o
 -10  -5   6       27.80       26.34      3.44 o
  -9  -5   6        0.39        1.43      1.41 o
  -8  -5   6        0.36       -0.75      1.49 o
  -7  -5   6        0.00        1.10      1.15 o
  -6  -5   6        1.95        2.45      1.14 o
  -5  -5   6        1.49        1.88      0.85 o
  -4  -5   6       47.71       45.34      1.35 o
  -3  -5   6      106.73      106.06      1.69 o
  -2  -5   6      145.80      187.73      2.92 o
  -1  -5   6       26.46       26.15      1.18 o
   0  -5   6        8.85        8.98      0.49 o
   1  -5   6      386.24      406.53      3.41 o
   2  -5   6        3.55        3.39      0.47 o
   3  -5   6       15.87        9.87      0.73 o
   4  -5   6      175.48      136.75      2.50 o
   5  -5   6        0.00        0.02      0.65 o
   6  -5   6       33.78       31.54      1.86 o
   7  -5   6      143.49      131.93      3.33 o
   8  -5   6       28.99       24.53      2.15 o
   9  -5   6       69.69       63.42      3.48 o
  10  -5   6        3.42        4.67      1.86 o
 -12  -4   6        0.63       -3.89      1.94 o
 -11  -4   6        5.24        9.97      2.34 o
 -10  -4   6       20.82       24.30      6.63 o
  -9  -4   6       40.67       36.75      4.52 o
  -8  -4   6        1.40        1.19      1.19 o
  -7  -4   6       30.65       34.53      2.68 o
  -6  -4   6        9.10        5.58      1.26 o
  -5  -4   6       75.35       65.42      2.04 o
  -4  -4   6       75.78       79.75      2.08 o
  -3  -4   6      435.18      460.31      4.64 o
  -2  -4   6      136.41      142.77      2.01 o
  -1  -4   6      115.84      118.30      1.91 o
   0  -4   6      139.46      172.97      2.34 o
   1  -4   6      101.92       92.57      1.55 o
   2  -4   6        7.94       11.90      0.60 o
   3  -4   6       46.78       57.15      1.40 o
   4  -4   6      265.08      266.02      3.28 o
   5  -4   6       62.02       62.81      1.82 o
   6  -4   6       60.11       60.63      2.17 o
   7  -4   6      194.64      187.65      3.90 o
   8  -4   6       26.75       28.98      2.86 o
   9  -4   6      100.08      106.93      4.47 o
  10  -4   6        1.10        1.78      1.67 o
 -12  -3   6       28.53       34.05      4.45 o
 -11  -3   6      139.09      143.30      6.07 o
 -10  -3   6       23.97       22.03      2.80 o
  -9  -3   6       80.01       84.95      5.95 o
  -8  -3   6       28.16       23.92      3.55 o
  -7  -3   6        1.01        1.44      1.42 o
  -6  -3   6       67.87       69.84      2.30 o
  -5  -3   6      391.71      390.59      4.59 o
  -4  -3   6      651.39      680.48      8.97 o
  -3  -3   6      529.97      552.76      5.74 o
  -2  -3   6        0.91        3.50      0.47 o
  -1  -3   6     1458.34     1581.94     13.20 o
   0  -3   6      159.36      160.08      3.06 o
   1  -3   6       48.79       61.02      2.60 o
   2  -3   6      313.93      335.51      3.33 o
   3  -3   6        7.42        7.13      0.57 o
   4  -3   6      299.31      278.36      3.30 o
   5  -3   6     1525.98     1429.24     12.46 o
   6  -3   6        0.88        1.56      0.68 o
   7  -3   6      173.13      159.58      3.55 o
   8  -3   6      101.19      110.89      3.16 o
   9  -3   6        5.89        5.88      1.75 o
  10  -3   6        6.45        6.93      3.97 o
  11  -3   6       70.95       68.00      7.60 o
 -12  -2   6       17.12       11.89      2.58 o
 -11  -2   6        0.62        2.68      1.73 o
 -10  -2   6       77.25       74.01      4.14 o
  -9  -2   6       24.00       21.24      2.52 o
  -8  -2   6       65.13       63.64      3.36 o
  -7  -2   6      226.85      224.99      5.70 o
  -6  -2   6       28.29       23.30      1.91 o
  -5  -2   6       10.12       11.19      0.78 o
  -4  -2   6       16.56       19.21      1.09 o
  -3  -2   6      857.68      868.84      8.21 o
  -2  -2   6        0.86        0.35      0.48 o
  -1  -2   6      118.31      106.99      1.73 o
   0  -2   6     1224.47     1347.04     10.91 o
   1  -2   6        2.92        6.02      0.53 o
   2  -2   6       15.17        8.16      0.39 o
   3  -2   6       13.20       10.88      0.64 o
   4  -2   6      161.04      150.58      2.25 o
   5  -2   6       93.34       88.86      2.10 o
   6  -2   6      491.19      481.92      6.36 o
   7  -2   6      142.93      138.30      3.29 o
   8  -2   6       61.56       58.07      2.51 o
   9  -2   6        2.41        1.35      1.38 o
  10  -2   6       25.38       29.64      5.33 o
  11  -2   6       13.48        7.31      4.37 o
 -12  -1   6        0.00       -1.14      1.79 o
 -11  -1   6        4.40        6.99      3.99 o
 -10  -1   6      150.51      153.70      8.92 o
  -9  -1   6       83.99       86.00      4.11 o
  -8  -1   6      492.96      494.76      9.94 o
  -7  -1   6        0.03       -0.21      1.01 o
  -6  -1   6      144.63      146.67      3.20 o
  -5  -1   6        0.01       -0.18      0.44 o
  -4  -1   6       15.71       16.93      0.71 o
  -3  -1   6       23.74       15.70      0.64 o
  -2  -1   6      499.32      511.50     12.49 o
  -1  -1   6       85.25      115.29      4.84 o
   0  -1   6      602.87      658.37      6.27 o
   1  -1   6       66.87       75.27      1.52 o
   2  -1   6      272.87      301.69      2.67 o
   3  -1   6       31.94       40.95      1.04 o
   4  -1   6       89.16       90.33      1.83 o
   5  -1   6       47.51       49.06      1.72 o
   6  -1   6      364.54      346.34      5.13 o
   7  -1   6      254.25      245.97      4.37 o
   8  -1   6       12.49       12.77      1.44 o
   9  -1   6        0.22       -0.74      1.19 o
  10  -1   6       63.05       67.16      4.41 o
  11  -1   6        5.15        9.64      4.67 o
 -12   0   6       58.14       67.02      5.07 o
 -11   0   6       92.55       97.03      4.99 o
 -10   0   6       39.87       35.59      7.59 o
  -9   0   6       25.71       25.43      2.68 o
  -8   0   6      127.96      124.81      4.54 o
  -7   0   6       67.07       60.10      2.97 o
  -6   0   6      286.47      284.98      5.05 o
  -5   0   6       85.35       98.87      3.31 o
  -4   0   6     1372.13     1447.15     11.14 o
  -3   0   6     1323.49     1364.91     10.25 o
  -2   0   6      265.75      285.27      3.53 o
  -1   0   6      974.11     1071.33     14.53 o
   0   0   6      215.18      210.65      2.47 o
   1   0   6      297.04      281.35      3.91 o
   2   0   6      192.42      200.62      2.08 o
   3   0   6      108.46      102.20      1.69 o
   4   0   6      666.99      655.35      6.32 o
   5   0   6      332.73      308.73      4.42 o
   6   0   6        5.65        6.24      1.27 o
   7   0   6       10.52        9.30      1.59 o
   8   0   6        0.30        0.59      0.82 o
   9   0   6        4.15        6.67      5.18 o
  10   0   6        0.01       -0.27      2.11 o
  11   0   6       75.57       76.11      7.39 o
 -12   1   6       11.25        5.73      2.38 o
 -11   1   6        0.80       -1.54      1.58 o
 -10   1   6       48.41       48.23      3.87 o
  -9   1   6      116.60      114.76      4.72 o
  -8   1   6        1.13        0.50      1.25 o
  -7   1   6      106.60      105.10      5.10 o
  -6   1   6       13.88       12.44      1.28 o
  -5   1   6      356.35      353.93      3.08 o
  -4   1   6       27.44       37.05      1.18 o
  -3   1   6      777.94      787.76      6.41 o
  -2   1   6     1347.87     1524.19     11.35 o
  -1   1   6      158.04      187.24      1.98 o
   0   1   6        5.94       16.23      0.67 o
   1   1   6       29.56       24.61      1.23 o
   2   1   6        0.42        0.36      0.24 o
   3   1   6      194.27      188.71      2.50 o
   4   1   6       26.63       20.40      1.07 o
   5   1   6      623.25      606.53      6.98 o
   6   1   6      177.52      188.32      4.08 o
   7   1   6       12.39        8.66      1.35 o
   8   1   6        0.24        2.21      2.06 o
   9   1   6        3.65        7.64      5.25 o
  10   1   6       53.98       66.63      7.37 o
 -12   2   6        0.48       -0.01      1.91 o
 -11   2   6       68.76       60.85      5.81 o
 -10   2   6        3.88        2.63      1.70 o
  -9   2   6       24.34       28.34      2.87 o
  -8   2   6       12.47        9.17      3.05 o
  -7   2   6       67.78       73.19      3.36 o
  -6   2   6       28.06       27.39      1.58 o
  -5   2   6      140.18      137.97      1.93 o
  -4   2   6        0.21        1.13      0.37 o
  -3   2   6       63.57       76.09      1.38 o
  -2   2   6       32.10       35.07      0.89 o
  -1   2   6        4.10        1.91      0.36 o
   0   2   6     1046.09     1096.72      9.48 o
   1   2   6      124.48      136.92      1.39 o
   2   2   6       53.79       48.41      0.96 o
   3   2   6      175.12      171.14      2.27 o
   4   2   6       29.35       21.58      1.04 o
   5   2   6      432.99      384.31      5.83 o
   6   2   6       79.34       66.79      3.19 o
   7   2   6      100.15       94.76      3.87 o
   8   2   6        2.68        6.43      3.08 o
   9   2   6       18.28       23.61      3.01 o
  10   2   6       28.07       35.54      5.91 o
 -12   3   6       59.57       62.62      5.53 o
 -11   3   6       65.52       68.49      4.64 o
 -10   3   6        4.31        4.61      1.83 o
  -9   3   6      461.23      433.93     16.23 o
  -8   3   6      338.20      334.00      7.99 o
  -7   3   6        4.08        5.04      1.46 o
  -6   3   6     1284.54     1271.77     15.61 o
  -5   3   6       10.66       11.80      1.14 o
  -4   3   6       60.88       67.86      1.09 o
  -3   3   6     1038.28     1085.15     10.82 o
  -2   3   6      185.19      197.89      2.73 o
  -1   3   6      106.16      116.33      1.99 o
   0   3   6      312.58      326.36      2.43 o
   1   3   6       29.97       32.06      0.76 o
   2   3   6       30.79       40.00      1.24 o
   3   3   6       50.73       75.24      1.65 o
   4   3   6       53.49       58.48      1.83 o
   5   3   6       10.57       15.44      1.74 o
   6   3   6       29.91       17.57      1.89 o
   7   3   6       24.78       27.59      2.37 o
   8   3   6        4.62        2.92      2.99 o
   9   3   6        4.86        4.81      2.08 o
  10   3   6       16.44       11.48      4.25 o
 -12   4   6       10.82       14.08      2.92 o
 -11   4   6       15.61       19.30      4.29 o
 -10   4   6       13.41       12.39      2.46 o
  -9   4   6       20.47       20.08      2.59 o
  -8   4   6      126.31      119.85      4.74 o
  -7   4   6       57.29       56.43      2.75 o
  -6   4   6      177.61      170.83      4.27 o
  -5   4   6       13.52       15.31      1.39 o
  -4   4   6       95.29       90.61      1.65 o
  -3   4   6      195.43      185.61      2.28 o
  -2   4   6      497.69      517.49      4.18 o
  -1   4   6      214.77      224.27      2.09 o
   0   4   6      994.02      998.40      6.83 o
   1   4   6      148.16      151.41      2.00 o
   2   4   6        4.92        2.77      0.52 o
   3   4   6      185.61      169.03      3.14 o
   4   4   6      144.26      148.02      2.71 o
   5   4   6       77.32       65.94      2.18 o
   6   4   6       62.51       63.84      2.66 o
   7   4   6        5.68        5.05      1.29 o
   8   4   6        1.54        3.60      3.08 o
   9   4   6       15.86       12.94      2.74 o
  10   4   6        0.36        4.57      3.72 o
 -12   5   6       51.22       64.51      6.25 o
 -11   5   6        5.46        4.61      2.46 o
 -10   5   6       26.23       26.66      3.17 o
  -9   5   6        4.77        2.14      1.59 o
  -8   5   6      175.19      172.35      5.81 o
  -7   5   6       40.39       43.20      2.68 o
  -6   5   6      115.87      108.95      3.62 o
  -5   5   6       93.89       89.91      3.15 o
  -4   5   6      275.78      243.76      4.06 o
  -3   5   6       92.37      100.44      1.84 o
  -2   5   6       63.28       61.77      1.47 o
  -1   5   6        0.51        0.67      0.36 o
   0   5   6       10.96       10.28      0.90 o
   1   5   6      773.41      781.63      6.30 o
   2   5   6       30.54       31.71      1.17 o
   3   5   6      412.90      375.62      4.63 o
   4   5   6       95.92       97.13      2.55 o
   5   5   6       14.11        9.10      1.38 o
   6   5   6       34.34       38.62      2.78 o
   7   5   6       10.90       12.95      3.28 o
   8   5   6        1.29        4.82      3.28 o
   9   5   6        6.41        3.81      3.69 o
  10   5   6       37.16       36.28      5.66 o
 -11   6   6       24.27       29.06      2.87 o
 -10   6   6        2.25        1.02      1.87 o
  -9   6   6       18.56       17.28      2.70 o
  -8   6   6       89.81       91.24      4.06 o
  -7   6   6       13.38       12.70      1.82 o
  -6   6   6        0.29       -0.46      1.10 o
  -5   6   6      810.33      743.88     10.88 o
  -4   6   6        0.54        1.53      1.18 o
  -3   6   6     2355.29     2237.08     21.81 o
  -2   6   6      440.90      418.87      5.25 o
  -1   6   6       38.62       44.71      3.35 o
   0   6   6       10.52       10.79      0.91 o
   1   6   6        4.19        6.35      0.71 o
   2   6   6       41.91       42.11      1.54 o
   3   6   6       30.25       24.19      1.50 o
   4   6   6       35.46       32.57      2.08 o
   5   6   6       40.34       39.01      2.37 o
   6   6   6      139.52      136.01      3.84 o
   7   6   6       23.14       19.76      4.03 o
   8   6   6        3.87       -1.08      2.97 o
   9   6   6       30.05       35.77      5.59 o
 -11   7   6       25.38       21.92      4.59 o
 -10   7   6        0.23       -0.85      1.34 o
  -9   7   6       18.58       18.69      3.67 o
  -8   7   6      157.39      160.08      8.37 o
  -7   7   6        5.25        4.07      1.53 o
  -6   7   6        5.51        4.29      1.39 o
  -5   7   6      172.76      179.92      4.77 o
  -4   7   6       23.78       19.24      1.96 o
  -3   7   6     1342.66     1279.49     16.32 o
  -2   7   6       50.68       54.62      2.16 o
  -1   7   6     1556.63     1502.17     15.85 o
   0   7   6      319.04      326.60      5.56 o
   1   7   6       12.28       11.09      1.05 o
   2   7   6       52.79       48.04      1.92 o
   3   7   6        3.10        1.72      1.01 o
   4   7   6      171.87      181.12      4.25 o
   5   7   6        2.90        2.72      1.16 o
   6   7   6       52.61       54.74      3.68 o
   7   7   6      104.39       96.20      6.90 o
   8   7   6       32.38       31.86      5.20 o
   9   7   6        0.47       -0.46      3.23 o
 -11   8   6        2.27       -0.10      2.49 o
 -10   8   6       35.36       38.35      3.13 o
  -9   8   6       22.00       21.29      2.37 o
  -8   8   6       18.45       17.76      2.30 o
  -7   8   6        1.12        2.09      1.48 o
  -6   8   6        2.61        1.96      1.40 o
  -5   8   6       33.32       35.64      2.75 o
  -4   8   6       85.68       79.96      3.35 o
  -3   8   6       12.66       12.68      2.97 o
  -2   8   6      608.95      603.67      8.24 o
  -1   8   6        6.03        3.06      1.23 o
   0   8   6       92.51       86.32      2.39 o
   1   8   6      146.16      130.27      3.00 o
   2   8   6       21.04       19.51      2.01 o
   3   8   6        0.03       -0.20      1.18 o
   4   8   6       34.94       36.90      3.33 o
   5   8   6        0.67       -0.40      1.95 o
   6   8   6       11.41        8.63      3.22 o
   7   8   6        2.37        8.32      3.42 o
   8   8   6        7.41        6.10      3.76 o
 -10   9   6       20.09       13.92      3.70 o
  -9   9   6       37.65       36.38      2.86 o
  -8   9   6       12.61       11.35      2.00 o
  -7   9   6       15.50       17.13      1.90 o
  -6   9   6        0.14        0.21      1.07 o
  -5   9   6        9.14        9.07      1.55 o
  -4   9   6       64.41       63.70      2.65 o
  -3   9   6        4.36        0.94      1.05 o
  -2   9   6      110.02      116.20      6.43 o
  -1   9   6       29.03       36.27      1.92 o
   0   9   6      309.77      291.47      5.40 o
   1   9   6       10.55        8.47      1.44 o
   2   9   6       29.11       31.54      2.53 o
   3   9   6        8.34        5.82      1.66 o
   4   9   6       31.90       25.99      2.53 o
   5   9   6        7.54        6.41      2.37 o
   6   9   6        3.66        4.03      3.07 o
   7   9   6        0.68       -2.10      2.78 o
   8   9   6       12.58       13.89      4.08 o
  -9  10   6        0.21       -0.18      2.16 o
  -8  10   6       17.80       19.55      2.15 o
  -7  10   6        6.85        6.61      1.57 o
  -6  10   6        0.21       -1.21      1.17 o
  -5  10   6        2.58        1.70      1.18 o
  -4  10   6       12.86       14.56      1.71 o
  -3  10   6        1.45        2.10      1.18 o
  -2  10   6       47.52       45.11      2.48 o
  -1  10   6        0.97        1.24      1.10 o
   0  10   6      280.50      282.88      5.57 o
   1  10   6      168.15      166.15      5.90 o
   2  10   6        3.73        2.60      1.49 o
   3  10   6        2.44        3.20      1.59 o
   4  10   6       64.06       65.23      4.44 o
   5  10   6       15.54       11.72      3.49 o
   6  10   6       78.06       72.79      6.33 o
   7  10   6        4.09        5.17      3.13 o
  -9  11   6        0.06        2.50      3.87 o
  -8  11   6       19.12       25.19      3.36 o
  -7  11   6        5.30        4.24      1.50 o
  -6  11   6        2.59        0.94      1.78 o
  -5  11   6       40.34       43.99      3.52 o
  -4  11   6        0.99       -0.93      1.12 o
  -3  11   6       41.06       37.62      2.53 o
  -2  11   6        5.43        3.68      1.34 o
  -1  11   6        2.25        2.19      1.20 o
   0  11   6       38.95       46.50      2.77 o
   1  11   6        0.00       -0.35      1.18 o
   2  11   6      248.44      248.43      7.86 o
   3  11   6       64.19       65.78      4.55 o
   4  11   6        4.98        6.73      3.19 o
   5  11   6       10.37        8.10      3.42 o
   6  11   6       17.79        7.86      3.98 o
  -8  12   6        1.09        2.47      3.95 o
  -7  12   6        0.01        4.68      2.25 o
  -6  12   6        1.81        0.76      2.53 o
  -5  12   6        4.29        2.89      1.48 o
  -4  12   6        4.85        2.32      1.46 o
  -3  12   6       98.26      102.10      3.74 o
  -2  12   6       53.92       55.99      3.97 o
  -1  12   6       83.14       87.46      3.46 o
   0  12   6       39.49       47.63      6.76 o
   1  12   6        9.39       11.81      4.88 o
   2  12   6       11.73       10.51      2.74 o
   3  12   6       59.11       59.36      4.56 o
   4  12   6        1.65        3.03      2.88 o
   5  12   6        0.15       -1.26      2.65 o
  -7  13   6        1.63        4.76      2.29 o
  -6  13   6        5.59        6.31      3.06 o
  -5  13   6       29.99       29.47      5.71 o
  -4  13   6       43.43       52.40      7.43 o
  -3  13   6        4.72        7.96      4.37 o
  -2  13   6       70.99       76.08      9.18 o
  -1  13   6      113.89      114.84      5.86 o
   0  13   6       89.64      108.96      5.70 o
   1  13   6      134.15      142.94     10.64 o
   2  13   6       22.44       22.58      3.47 o
   3  13   6        2.32        2.21      2.46 o
   4  13   6        2.92       -3.99      2.60 o
  -5  14   6        2.15        2.19      2.26 o
  -4  14   6        1.70        3.54      2.41 o
  -3  14   6       13.24       13.13      2.96 o
  -2  14   6       27.26       31.81      3.96 o
  -1  14   6       42.82       51.29      4.78 o
   0  14   6        6.89        6.83      2.76 o
   1  14   6       32.30       29.32      3.91 o
   2  14   6       57.20       54.95      4.89 o
  -2  15   6        4.71       10.40      3.63 o
  -1  15   6        0.60        3.28      2.60 o
  -3 -15   7       13.54       16.42      4.06 o
  -2 -15   7        2.16        1.60      1.97 o
  -1 -15   7       48.01       59.14      4.72 o
   0 -15   7        5.31        8.12      6.19 o
   1 -15   7        2.36        2.75      2.65 o
   2 -15   7       24.32       30.31      4.51 o
   3 -15   7       28.17       24.27      4.03 o
  -5 -14   7       16.22       24.96      4.73 o
  -4 -14   7        4.30        3.45      2.82 o
  -3 -14   7        5.62        6.41      2.08 o
  -2 -14   7       41.28       44.47      4.00 o
  -1 -14   7        7.08        6.80      2.08 o
   0 -14   7       58.56       70.96      5.33 o
   1 -14   7       38.95       43.34      3.62 o
   2 -14   7        4.24        3.61      1.40 o
   3 -14   7       66.72       67.40      3.57 o
   4 -14   7        0.97        3.46      5.68 o
   5 -14   7       28.95       33.21      6.41 o
  -6 -13   7       11.26       13.32      2.70 o
  -5 -13   7       36.17       41.90      7.34 o
  -4 -13   7        5.17        9.02      2.22 o
  -3 -13   7        0.02       -1.73      1.83 o
  -2 -13   7       25.16       24.09      3.02 o
  -1 -13   7        1.18        0.26      1.46 o
   0 -13   7       10.32        9.08      1.76 o
   1 -13   7       30.34       30.48      3.13 o
   2 -13   7        9.73       10.24      1.87 o
   3 -13   7       49.91       55.26      3.24 o
   4 -13   7        0.11        1.61      1.41 o
   5 -13   7        7.93        9.70      2.79 o
   6 -13   7        8.82        7.88      5.22 o
  -7 -12   7       93.76      100.25     15.09 o
  -6 -12   7        0.00        1.59      1.74 o
  -5 -12   7      197.83      194.87      6.80 o
  -4 -12   7       19.39       19.56      2.64 o
  -3 -12   7       38.19       37.84      3.37 o
  -2 -12   7        9.95        9.24      2.02 o
  -1 -12   7        1.26        0.89      1.07 o
   0 -12   7       22.62       22.25      2.43 o
   1 -12   7        8.85       15.07      1.97 o
   2 -12   7        8.18        6.54      2.08 o
   3 -12   7        1.17        2.11      1.34 o
   4 -12   7      123.15      132.12      4.28 o
   5 -12   7       16.16       18.07      2.17 o
   6 -12   7       14.60       15.56      3.22 o
   7 -12   7       20.71       23.42      3.88 o
  -8 -11   7       62.65       64.32      9.10 o
  -7 -11   7       76.61       69.33      4.26 o
  -6 -11   7        0.37       -0.25      1.43 o
  -5 -11   7      135.40      132.35      5.33 o
  -4 -11   7       11.47        9.65      2.02 o
  -3 -11   7      121.94      121.92      4.87 o
  -2 -11   7        9.48       10.32      1.92 o
  -1 -11   7        4.02        4.52      1.29 o
   0 -11   7        7.90       11.17      1.63 o
   1 -11   7       23.57       21.70      2.17 o
   2 -11   7        3.52        3.12      1.55 o
   3 -11   7        1.43        0.51      1.21 o
   4 -11   7       63.79       65.02      2.57 o
   5 -11   7       22.04       29.10      2.36 o
   6 -11   7        0.76        0.46      1.27 o
   7 -11   7        0.41       -2.60      1.52 o
  -9 -10   7       55.75       59.60      6.62 o
  -8 -10   7       29.19       29.44      4.44 o
  -7 -10   7       14.06       12.28      2.31 o
  -6 -10   7       35.56       37.69      3.38 o
  -5 -10   7        1.09        0.40      1.24 o
  -4 -10   7        6.53        6.91      2.71 o
  -3 -10   7       11.40       10.99      1.84 o
  -2 -10   7      183.97      176.68      9.62 o
  -1 -10   7        5.56        2.67      1.09 o
   0 -10   7       30.81       38.52      2.07 o
   1 -10   7       77.42       68.46      2.47 o
   2 -10   7       43.52       50.76      2.39 o
   3 -10   7       34.10       35.90      2.21 o
   4 -10   7       30.25       30.31      2.15 o
   5 -10   7       18.21       20.25      1.81 o
   6 -10   7       18.38       19.86      1.87 o
   7 -10   7       19.47       25.40      3.14 o
   8 -10   7       17.12       13.05      2.34 o
  -9  -9   7        0.12       -1.59      1.56 o
  -8  -9   7        1.58        1.21      2.48 o
  -7  -9   7       12.19       14.34      2.32 o
  -6  -9   7       22.81       21.39      2.55 o
  -5  -9   7       54.98       52.80      3.10 o
  -4  -9   7       23.05       25.44      2.44 o
  -3  -9   7       44.83       40.52      3.18 o
  -2  -9   7        0.00       -0.13      0.72 o
  -1  -9   7       10.06       12.09      1.21 o
   0  -9   7      141.87      136.00      3.11 o
   1  -9   7        5.93        5.37      1.05 o
   2  -9   7        0.00        0.76      0.86 o
   3  -9   7       63.32       56.20      2.40 o
   4  -9   7       10.68       13.53      1.53 o
   5  -9   7       75.00       66.68      2.54 o
   6  -9   7       22.22       23.02      1.88 o
   7  -9   7       10.80        9.17      1.66 o
   8  -9   7      111.80      118.05      5.48 o
   9  -9   7        9.43       13.37      2.38 o
 -10  -8   7        4.78        3.09      1.97 o
  -9  -8   7        9.67        6.71      2.05 o
  -8  -8   7       69.62       67.25      3.97 o
  -7  -8   7       88.84       93.18      4.29 o
  -6  -8   7      270.39      270.19     11.88 o
  -5  -8   7       30.09       32.48      3.17 o
  -4  -8   7      209.51      206.20      5.57 o
  -3  -8   7       91.53       86.92      4.24 o
  -2  -8   7      215.39      195.75      3.62 o
  -1  -8   7       25.55       22.41      1.40 o
   0  -8   7        8.00        9.27      1.05 o
   1  -8   7      326.31      309.16      4.85 o
   2  -8   7      996.97      902.06     10.41 o
   3  -8   7       30.12       17.27      1.52 o
   4  -8   7        0.39        1.14      0.93 o
   5  -8   7      179.30      174.52      3.76 o
   6  -8   7        1.02       -0.91      1.23 o
   7  -8   7       70.20       68.27      2.81 o
   8  -8   7        8.28        5.93      1.85 o
   9  -8   7       16.98       16.61      2.86 o
 -10  -7   7       96.66       92.46      4.95 o
  -9  -7   7       87.85       92.59      4.72 o
  -8  -7   7        3.89        4.48      1.69 o
  -7  -7   7        0.05       -0.90      1.38 o
  -6  -7   7       25.31       22.41      2.31 o
  -5  -7   7       73.27       64.14      3.37 o
  -4  -7   7      558.88      562.21     12.47 o
  -3  -7   7      422.61      394.48      5.95 o
  -2  -7   7      778.16      764.56      7.28 o
  -1  -7   7        0.93        0.51      0.63 o
   0  -7   7       55.09       51.02      1.45 o
   1  -7   7      159.83      118.10      2.65 o
   2  -7   7        4.56        3.16      1.07 o
   3  -7   7      154.20      132.39      3.14 o
   4  -7   7      138.63      111.34      3.06 o
   5  -7   7        4.37        5.11      1.17 o
   6  -7   7       16.10       16.63      1.91 o
   7  -7   7      103.83      107.73      3.22 o
   8  -7   7       44.38       49.53      3.49 o
   9  -7   7        0.33        0.76      1.66 o
 -11  -6   7       49.80       66.68      6.87 o
 -10  -6   7      130.41      136.76      9.98 o
  -9  -6   7       49.03       50.28      3.84 o
  -8  -6   7        0.02        0.38      2.07 o
  -7  -6   7       41.19       38.75      3.99 o
  -6  -6   7      135.81      132.18      4.42 o
  -5  -6   7      129.13      138.84      5.80 o
  -4  -6   7     1208.08     1155.24     13.46 o
  -3  -6   7       84.49       92.93      1.97 o
  -2  -6   7      396.18      379.61      5.31 o
  -1  -6   7      183.96      169.94      5.10 o
   0  -6   7        1.28        1.99      0.51 o
   1  -6   7       45.22       42.32      1.54 o
   2  -6   7       20.56       16.52      1.05 o
   3  -6   7       27.20       18.81      1.41 o
   4  -6   7      115.82      101.13      2.82 o
   5  -6   7       10.62       11.27      1.36 o
   6  -6   7       28.83       28.55      2.19 o
   7  -6   7      110.79      112.32      3.22 o
   8  -6   7        7.05        5.53      1.48 o
   9  -6   7        5.67        4.69      1.78 o
  10  -6   7       20.19       22.16      2.76 o
 -11  -5   7       83.08       89.53      9.75 o
 -10  -5   7       22.71       26.34      3.40 o
  -9  -5   7       41.71       38.08      3.32 o
  -8  -5   7       51.65       63.12      3.47 o
  -7  -5   7      121.50      133.42      4.59 o
  -6  -5   7       20.36       18.70      2.06 o
  -5  -5   7        0.00        0.51      0.71 o
  -4  -5   7       72.12       68.79      2.12 o
  -3  -5   7      142.74      140.04      2.93 o
  -2  -5   7       11.79       16.22      0.98 o
  -1  -5   7        1.82        1.52      0.48 o
   0  -5   7      157.25      147.61      5.11 o
   1  -5   7      904.99      942.53      8.67 o
   2  -5   7        0.60       -0.05      0.53 o
   3  -5   7      142.25      122.21      3.49 o
   4  -5   7      621.57      567.28      7.45 o
   5  -5   7        7.33        5.30      1.14 o
   6  -5   7       81.99       64.07      2.82 o
   7  -5   7        2.31        0.76      0.93 o
   8  -5   7        4.56        3.33      1.23 o
   9  -5   7        0.12       -0.10      1.41 o
  10  -5   7        0.08       -1.53      1.54 o
 -11  -4   7        9.69        8.95      2.25 o
 -10  -4   7       79.04       73.99      4.20 o
  -9  -4   7       85.31       95.25      4.32 o
  -8  -4   7      282.07      265.29      6.91 o
  -7  -4   7      166.19      172.69      6.43 o
  -6  -4   7       10.81       11.14      2.12 o
  -5  -4   7        2.90        1.21      0.51 o
  -4  -4   7      350.35      347.71      6.17 o
  -3  -4   7      190.30      194.59      2.53 o
  -2  -4   7      158.79      166.87      2.81 o
  -1  -4   7      162.55      165.51      2.33 o
   0  -4   7       13.34       10.85      1.07 o
   1  -4   7       48.73       50.64      1.83 o
   2  -4   7        9.75        7.31      0.65 o
   3  -4   7        2.11        4.76      0.83 o
   4  -4   7       39.01       34.22      2.27 o
   5  -4   7      313.26      267.85      4.77 o
   6  -4   7      339.95      306.96      4.91 o
   7  -4   7       22.79       22.92      1.98 o
   8  -4   7       29.88       40.03      2.32 o
   9  -4   7       68.13       71.96      3.75 o
  10  -4   7       54.82       54.76      3.74 o
 -12  -3   7       47.62       52.38      6.49 o
 -11  -3   7       51.58       50.53      4.22 o
 -10  -3   7      103.97      102.68      4.78 o
  -9  -3   7       44.55       49.70      3.63 o
  -8  -3   7      243.30      230.37      8.79 o
  -7  -3   7        5.28        2.79      1.98 o
  -6  -3   7      126.82      130.09      2.99 o
  -5  -3   7       24.11       28.78      1.77 o
  -4  -3   7       87.32      106.03      2.99 o
  -3  -3   7      138.94      158.67      2.28 o
  -2  -3   7      125.82      115.46      1.50 o
  -1  -3   7      143.90      144.09      2.35 o
   0  -3   7      106.87      115.72      2.25 o
   1  -3   7      886.65      971.58      8.75 o
   2  -3   7      678.33      683.06      5.43 o
   3  -3   7        6.20        1.46      0.69 o
   4  -3   7      203.82      207.17      4.77 o
   5  -3   7      456.60      426.08      7.69 o
   6  -3   7       25.02       20.70      1.56 o
   7  -3   7       56.12       48.12      2.32 o
   8  -3   7        2.69        3.86      1.11 o
   9  -3   7        2.02        2.72      1.58 o
  10  -3   7        6.74        4.74      2.45 o
 -12  -2   7       24.38       25.63      4.56 o
 -11  -2   7      113.64      105.31      5.16 o
 -10  -2   7       27.42       27.51      2.98 o
  -9  -2   7      142.98      146.84      6.05 o
  -8  -2   7       14.86       11.74      1.84 o
  -7  -2   7       39.37       45.23      2.54 o
  -6  -2   7      181.77      180.99      3.48 o
  -5  -2   7        0.74        0.65      0.86 o
  -4  -2   7       19.42       20.58      1.10 o
  -3  -2   7       76.89       86.74      1.40 o
  -2  -2   7       46.18       46.84      1.39 o
  -1  -2   7       17.08       17.14      0.76 o
   0  -2   7       78.72       67.57      1.39 o
   1  -2   7       27.61       24.61      0.96 o
   2  -2   7      270.16      254.47      2.26 o
   3  -2   7     2288.94     2289.16     19.50 o
   4  -2   7      362.89      338.99      6.28 o
   5  -2   7       78.55       76.05      3.10 o
   6  -2   7      269.57      287.24      5.40 o
   7  -2   7      168.66      152.92      3.49 o
   8  -2   7        3.38        3.08      1.15 o
   9  -2   7       19.84       20.08      2.65 o
  10  -2   7        0.09       -2.56      2.09 o
 -12  -1   7       10.08       11.77      3.67 o
 -11  -1   7      182.26      172.11     11.02 o
 -10  -1   7        3.63        4.34      2.43 o
  -9  -1   7        4.64        3.45      1.57 o
  -8  -1   7       37.90       42.34      2.87 o
  -7  -1   7      478.64      480.06      9.11 o
  -6  -1   7      175.18      176.19      2.76 o
  -5  -1   7      110.81      124.57      3.30 o
  -4  -1   7      204.09      216.32      2.74 o
  -3  -1   7      406.75      420.25      6.70 o
  -2  -1   7      706.88      763.43     17.88 o
  -1  -1   7      204.26      188.86      6.96 o
   0  -1   7       37.62       45.05      1.01 o
   1  -1   7      104.30      108.44      1.97 o
   2  -1   7        0.13        0.37      0.23 o
   3  -1   7       49.21       54.16      1.58 o
   4  -1   7      195.74      211.46      5.79 o
   5  -1   7      542.76      491.37     10.31 o
   6  -1   7       22.22       16.04      1.61 o
   7  -1   7        0.52        0.53      1.03 o
   8  -1   7        6.67        5.08      1.29 o
   9  -1   7        2.06       -0.33      1.40 o
  10  -1   7       68.94       71.97      4.69 o
 -12   0   7        2.25        0.29      1.78 o
 -11   0   7        2.33        7.69      2.12 o
 -10   0   7      148.13      148.71      5.62 o
  -9   0   7       24.62       23.74      2.57 o
  -8   0   7      242.25      244.13     12.26 o
  -7   0   7      104.21      113.92      5.63 o
  -6   0   7      254.05      251.67      4.24 o
  -5   0   7      494.47      479.93      6.63 o
  -4   0   7       11.65       13.04      0.70 o
  -3   0   7       25.38       28.74      0.71 o
  -2   0   7      131.68      130.77      5.53 o
  -1   0   7       19.09       21.87      0.80 o
   0   0   7      278.31      334.68      3.75 o
   1   0   7       50.56       46.47      1.34 o
   2   0   7      422.17      480.79      3.99 o
   3   0   7      249.41      227.71      3.55 o
   4   0   7       55.81       51.45      4.23 o
   5   0   7      192.40      187.64      5.84 o
   6   0   7       68.82       72.22      4.27 o
   7   0   7        1.96        2.44      1.33 o
   8   0   7       19.31       20.32      1.62 o
   9   0   7       98.17      101.01      4.90 o
  10   0   7       28.15       22.96      3.35 o
 -12   1   7       18.90       17.40      3.04 o
 -11   1   7        3.64        4.72      2.03 o
 -10   1   7       67.11       66.58      4.00 o
  -9   1   7        8.59       10.31      2.35 o
  -8   1   7      159.25      162.74      5.19 o
  -7   1   7       27.83       23.71      2.21 o
  -6   1   7       39.95       37.16      1.70 o
  -5   1   7       10.50       12.54      1.29 o
  -4   1   7       19.12       15.86      0.80 o
  -3   1   7       46.26       53.01      1.06 o
  -2   1   7       55.14       47.53      0.85 o
  -1   1   7      246.38      256.10      2.64 o
   0   1   7       14.82       16.92      1.23 o
   1   1   7      472.09      414.31      5.02 o
   2   1   7       13.27       10.41      0.54 o
   3   1   7        7.70        6.17      0.77 o
   4   1   7        5.38        7.13      1.57 o
   5   1   7      161.05      166.27      4.16 o
   6   1   7       83.63       82.18      2.84 o
   7   1   7      156.02      149.37      4.21 o
   8   1   7       19.33       15.84      3.05 o
   9   1   7        1.05        0.60      2.65 o
  10   1   7        0.32        0.49      2.14 o
 -12   2   7       55.55       53.95      6.33 o
 -11   2   7        0.10       -2.61      1.73 o
 -10   2   7      149.11      151.75      5.86 o
  -9   2   7       15.38       15.09      2.27 o
  -8   2   7      251.81      251.76      6.66 o
  -7   2   7       94.71       94.35      3.71 o
  -6   2   7     1071.47     1042.78     11.12 o
  -5   2   7        1.30        0.90      0.74 o
  -4   2   7      362.68      368.61      6.10 o
  -3   2   7        7.31        5.84      0.55 o
  -2   2   7      339.43      339.81      3.37 o
  -1   2   7      352.53      424.27      4.04 o
   0   2   7      254.50      274.04      3.25 o
   1   2   7       90.04       94.43      1.28 o
   2   2   7        0.38        1.92      0.36 o
   3   2   7        9.13        5.14      0.73 o
   4   2   7       86.36       64.58      2.64 o
   5   2   7       14.63       11.90      1.32 o
   6   2   7       77.42       64.56      3.76 o
   7   2   7       95.82      107.27      3.94 o
   8   2   7       66.68       73.98      7.58 o
   9   2   7       11.23        9.25      2.41 o
  10   2   7       64.31      100.01      8.11 o
 -12   3   7       18.93       14.79      4.00 o
 -11   3   7       82.79       85.98      4.82 o
 -10   3   7        8.00        8.92      3.90 o
  -9   3   7       92.97       89.14      4.26 o
  -8   3   7       88.49       85.75      3.91 o
  -7   3   7       44.17       43.50      2.88 o
  -6   3   7       49.82       51.03      2.39 o
  -5   3   7      145.28      143.45      4.04 o
  -4   3   7      141.04      131.58      4.06 o
  -3   3   7      275.49      309.78      3.91 o
  -2   3   7        9.42       10.73      0.93 o
  -1   3   7       32.24       40.42      1.28 o
   0   3   7       72.97       66.50      1.18 o
   1   3   7       10.14        7.06      0.53 o
   2   3   7        9.31        6.14      0.75 o
   3   3   7        4.71        2.76      1.25 o
   4   3   7        0.00        1.03      1.00 o
   5   3   7      416.47      381.35      7.76 o
   6   3   7       48.48       46.94      3.46 o
   7   3   7        7.27        2.93      1.35 o
   8   3   7      184.16      186.21      9.37 o
   9   3   7       93.89       91.39      6.75 o
  10   3   7        3.90        1.05      4.01 o
 -12   4   7       31.02       33.63      5.44 o
 -11   4   7       20.77       18.09      2.83 o
 -10   4   7      108.69      102.35      6.71 o
  -9   4   7        1.29        1.07      1.52 o
  -8   4   7      100.10       97.87      7.13 o
  -7   4   7       14.78       14.05      2.67 o
  -6   4   7       11.10       10.43      1.50 o
  -5   4   7      813.96      760.66     10.42 o
  -4   4   7       71.47       68.94      1.88 o
  -3   4   7      654.04      672.77      7.49 o
  -2   4   7       22.95       20.05      0.69 o
  -1   4   7       83.04       89.44      1.24 o
   0   4   7       23.64       28.21      0.79 o
   1   4   7        6.72        5.82      0.90 o
   2   4   7       12.91       15.13      1.46 o
   3   4   7       17.09       21.19      2.00 o
   4   4   7      228.18      206.91      4.29 o
   5   4   7        8.86        6.55      1.25 o
   6   4   7      150.64      140.58      3.87 o
   7   4   7       40.37       42.36      2.70 o
   8   4   7       38.38       45.32      5.80 o
   9   4   7        7.90        7.37      2.26 o
 -11   5   7        5.34        4.36      2.10 o
 -10   5   7        9.20        3.08      1.90 o
  -9   5   7        0.00       -1.15      3.43 o
  -8   5   7       12.55        9.95      2.05 o
  -7   5   7        8.90       10.97      1.76 o
  -6   5   7      254.84      233.58      5.21 o
  -5   5   7      640.54      593.03      9.02 o
  -4   5   7        5.35        5.09      1.17 o
  -3   5   7     1292.03     1277.40     13.17 o
  -2   5   7      149.18      164.03      5.78 o
  -1   5   7       18.72       14.47      1.36 o
   0   5   7      274.75      269.08      3.95 o
   1   5   7       19.76       25.31      1.46 o
   2   5   7        0.23        0.34      1.26 o
   3   5   7      296.10      283.71      6.16 o
   4   5   7       44.35       44.22      2.36 o
   5   5   7       70.96       61.07      2.65 o
   6   5   7       40.80       38.87      2.52 o
   7   5   7       44.65       51.95      4.16 o
   8   5   7       59.78       74.50      6.66 o
   9   5   7       24.61       28.89      5.32 o
 -11   6   7        5.93        4.51      2.24 o
 -10   6   7       28.13       26.80      3.24 o
  -9   6   7       94.10       98.56      6.55 o
  -8   6   7        0.33       -0.91      1.31 o
  -7   6   7       68.04       69.06      3.24 o
  -6   6   7       57.28       51.91      2.85 o
  -5   6   7      101.26       94.74      5.05 o
  -4   6   7      243.84      228.62      5.07 o
  -3   6   7       52.50       52.80      2.55 o
  -2   6   7        4.01        1.39      1.13 o
  -1   6   7        0.18        1.14      1.10 o
   0   6   7        4.57        4.57      1.05 o
   1   6   7      179.78      153.10      3.65 o
   2   6   7       69.41       63.36      3.00 o
   3   6   7        3.67        2.78      1.03 o
   4   6   7       25.21       24.54      1.97 o
   5   6   7        3.79        3.34      1.17 o
   6   6   7        2.54        1.07      1.22 o
   7   6   7        0.14       -2.43      2.60 o
   8   6   7        0.03       -1.17      3.25 o
   9   6   7       36.15       48.53      6.37 o
 -11   7   7       42.25       39.19      5.76 o
 -10   7   7        7.91        7.44      5.12 o
  -9   7   7       36.34       39.34      3.76 o
  -8   7   7       24.47       24.25      4.27 o
  -7   7   7       14.28       12.86      2.10 o
  -6   7   7        2.95       -0.81      1.47 o
  -5   7   7        0.14       -1.79      1.11 o
  -4   7   7       37.32       34.01      2.44 o
  -3   7   7      321.56      303.16      6.10 o
  -2   7   7       14.85       14.98      1.80 o
  -1   7   7       51.22       52.11      2.69 o
   0   7   7       30.03       26.28      2.17 o
   1   7   7       81.61       79.06      2.82 o
   2   7   7       54.26       48.47      2.42 o
   3   7   7        0.66        0.10      0.98 o
   4   7   7       29.97       32.84      2.28 o
   5   7   7       42.72       43.95      2.62 o
   6   7   7       26.52       31.80      2.88 o
   7   7   7       21.55       11.01      4.00 o
   8   7   7        5.68        4.62      3.65 o
 -10   8   7        8.03        9.73      2.55 o
  -9   8   7       58.41       62.32      4.69 o
  -8   8   7       32.02       36.11      3.03 o
  -7   8   7       50.90       58.09      3.45 o
  -6   8   7       38.85       41.16      5.59 o
  -5   8   7       18.75       16.35      2.05 o
  -4   8   7       37.83       32.82      2.59 o
  -3   8   7      452.34      430.20      7.94 o
  -2   8   7       44.33       44.51      2.85 o
  -1   8   7      466.87      429.19      7.88 o
   0   8   7      400.58      390.72      7.51 o
   1   8   7      107.49       99.52      3.10 o
   2   8   7      102.91       97.09      3.59 o
   3   8   7       25.96       24.21      2.04 o
   4   8   7       34.92       39.56      3.28 o
   5   8   7       38.63       46.50      2.86 o
   6   8   7        0.26       -1.66      2.55 o
   7   8   7        2.76        8.05      3.81 o
   8   8   7       88.94       97.55      7.66 o
 -10   9   7       61.35       59.21      5.01 o
  -9   9   7       94.80       96.21      4.43 o
  -8   9   7       15.84       14.68      2.34 o
  -7   9   7        0.00       -0.11      1.35 o
  -6   9   7        4.37        3.02      1.58 o
  -5   9   7       81.55       85.68      8.88 o
  -4   9   7       47.63       39.15      5.98 o
  -3   9   7        0.82        2.91      1.48 o
  -2   9   7      622.37      597.26     11.20 o
  -1   9   7       26.88       23.40      2.40 o
   0   9   7      210.60      199.76      4.47 o
   1   9   7        0.02        0.46      1.09 o
   2   9   7      104.84      106.96      4.02 o
   3   9   7        5.54        6.36      1.68 o
   4   9   7       23.71       25.91      2.66 o
   5   9   7       72.94       81.38      4.89 o
   6   9   7      172.92      206.65     10.02 o
   7   9   7       18.72       22.63      4.68 o
  -9  10   7        0.00        1.82      2.27 o
  -8  10   7       27.86       27.94      3.01 o
  -7  10   7      109.39      107.24      4.59 o
  -6  10   7       52.98       57.87      3.86 o
  -5  10   7       67.49       64.92      3.75 o
  -4  10   7        0.93       -2.17      1.33 o
  -3  10   7      143.20      138.05      4.77 o
  -2  10   7      207.09      203.07      4.90 o
  -1  10   7       56.74       54.52      2.72 o
   0  10   7       28.02       27.26      2.44 o
   1  10   7        3.31        0.91      1.22 o
   2  10   7       26.32       26.19      2.56 o
   3  10   7       24.89       26.08      2.68 o
   4  10   7      226.67      241.23      7.91 o
   5  10   7        3.97        7.04      3.31 o
   6  10   7        1.81        0.62      2.94 o
  -8  11   7        2.55        4.87      1.57 o
  -7  11   7        6.34        7.02      1.66 o
  -6  11   7        4.30        8.84      1.72 o
  -5  11   7       26.52       25.83      2.31 o
  -4  11   7        6.11        8.47      1.62 o
  -3  11   7       27.86       25.42      2.20 o
  -2  11   7        7.79        8.06      1.57 o
  -1  11   7       67.43       66.36      3.20 o
   0  11   7       43.62       45.26      4.61 o
   1  11   7        0.31       -1.00      1.45 o
   2  11   7        6.68        8.27      3.64 o
   3  11   7       13.72       15.31      3.03 o
   4  11   7        0.47       -1.71      2.22 o
   5  11   7       22.88       29.34      4.96 o
   6  11   7        0.84        1.51      2.93 o
  -7  12   7        2.53        4.51      2.29 o
  -6  12   7       26.04       28.38      2.58 o
  -5  12   7       47.82       46.30      3.06 o
  -4  12   7        2.88        1.29      1.34 o
  -3  12   7        3.93        3.62      1.72 o
  -2  12   7       44.57       48.11      3.03 o
  -1  12   7       40.24       47.04      3.89 o
   0  12   7       54.48       46.47      3.03 o
   1  12   7       10.04       10.54      3.13 o
   2  12   7       74.01       67.43      4.83 o
   3  12   7        2.75        3.15      2.37 o
   4  12   7       35.83       39.63      5.73 o
  -6  13   7       14.32       20.03      3.38 o
  -5  13   7        5.47        8.93      2.58 o
  -4  13   7       10.67       18.17      3.08 o
  -3  13   7        0.00       -0.92      1.97 o
  -2  13   7        9.10        7.88      4.18 o
  -1  13   7        0.09        0.04      3.38 o
   0  13   7       25.15       26.68      3.71 o
   1  13   7        5.88       10.93      2.90 o
   2  13   7       50.87       48.98      4.66 o
   3  13   7       13.11        2.57      6.85 o
  -4  14   7        0.87        1.28      2.36 o
  -3  14   7        1.44        1.51      2.35 o
  -2  14   7        0.86        1.48      2.53 o
  -1  14   7        0.13        2.74      2.50 o
   0  14   7        5.98        7.45      3.59 o
   1  14   7        7.52        1.47      2.39 o
  -2 -15   8        0.52        0.10      2.35 o
  -1 -15   8        0.53        0.13      2.58 o
   0 -15   8       14.24       10.11      3.52 o
   1 -15   8        6.71        8.29      2.77 o
  -4 -14   8       11.31        8.62      3.27 o
  -3 -14   8       35.14       39.99      3.92 o
  -2 -14   8        1.68        1.88      2.24 o
  -1 -14   8        3.46        2.17      3.36 o
   0 -14   8       40.62       42.38      3.93 o
   1 -14   8       77.83       85.71      6.40 o
   2 -14   8        7.21        7.34      1.90 o
   3 -14   8       84.96       90.35      6.22 o
   4 -14   8        1.29        5.04      3.12 o
  -6 -13   8       16.24       21.14      4.39 o
  -5 -13   8       32.98       30.08      4.44 o
  -4 -13   8        4.21        1.83      1.77 o
  -3 -13   8       16.25       15.76      2.55 o
  -2 -13   8        0.01        1.40      2.27 o
  -1 -13   8        0.03       -0.71      2.90 o
   0 -13   8       40.38       35.97      2.91 o
   1 -13   8        0.88        0.44      1.68 o
   2 -13   8        0.03        0.84      1.24 o
   3 -13   8      117.28      126.82      4.99 o
   4 -13   8        6.93        7.32      1.90 o
   5 -13   8        0.58        0.58      2.26 o
  -7 -12   8       83.69      109.28      7.59 o
  -6 -12   8        0.45       -0.73      1.49 o
  -5 -12   8       93.14      103.18      4.95 o
  -4 -12   8       41.60       36.71      3.42 o
  -3 -12   8       32.26       25.84      2.88 o
  -2 -12   8      209.25      196.31      6.44 o
  -1 -12   8       42.05       38.02      6.55 o
   0 -12   8        7.44       11.28      2.01 o
   1 -12   8       53.30       50.61      3.30 o
   2 -12   8      129.37      120.71      4.43 o
   3 -12   8        5.98        7.53      1.72 o
   4 -12   8        2.31        2.37      1.27 o
   5 -12   8       34.72       37.05      2.47 o
   6 -12   8       35.08       39.21      3.33 o
  -8 -11   8        0.49       -1.02      2.24 o
  -7 -11   8        0.11        0.91      3.41 o
  -6 -11   8      115.74      127.69      9.41 o
  -5 -11   8        4.00        4.87      1.71 o
  -4 -11   8       63.62       65.19      3.74 o
  -3 -11   8        5.80        9.00      3.44 o
  -2 -11   8       51.19       46.54      3.50 o
  -1 -11   8        1.32        1.64      1.49 o
   0 -11   8       25.78       27.28      2.32 o
   1 -11   8        1.69        0.03      0.98 o
   2 -11   8        0.06       -0.99      0.84 o
   3 -11   8        7.94       10.34      1.53 o
   4 -11   8        3.71        5.98      1.38 o
   5 -11   8        6.40        7.42      1.49 o
   6 -11   8       52.32       63.33      3.02 o
   7 -11   8        9.17       12.71      2.35 o
  -9 -10   8       19.20       13.05      3.87 o
  -8 -10   8        0.50        0.72      2.10 o
  -7 -10   8        2.96        0.73      2.73 o
  -6 -10   8        3.55        3.40      1.59 o
  -5 -10   8       22.08       19.16      2.43 o
  -4 -10   8        5.90        3.29      1.43 o
  -3 -10   8        8.48       11.13      1.91 o
  -2 -10   8        2.81        2.29      1.29 o
  -1 -10   8       14.65        8.96      1.21 o
   0 -10   8      159.62      146.00      3.46 o
   1 -10   8       41.95       39.79      2.21 o
   2 -10   8       13.22       14.94      1.58 o
   3 -10   8        1.03        0.01      0.88 o
   4 -10   8       42.48       44.51      2.62 o
   5 -10   8       27.17       22.48      2.01 o
   6 -10   8        8.68       10.86      1.61 o
   7 -10   8        0.53       -0.07      1.53 o
   8 -10   8      132.55      148.12      5.42 o
  -9  -9   8       25.77       24.09      3.13 o
  -8  -9   8       17.85       17.78      4.60 o
  -7  -9   8      131.26      146.95      5.57 o
  -6  -9   8        0.87       -0.17      1.30 o
  -5  -9   8       27.53       31.56      2.94 o
  -4  -9   8       38.68       38.26      2.89 o
  -3  -9   8       41.81       35.00      2.68 o
  -2  -9   8       38.04       35.57      2.43 o
  -1  -9   8      144.71      127.20      3.67 o
   0  -9   8       26.98       32.92      2.32 o
   1  -9   8       60.51       62.17      2.24 o
   2  -9   8       22.91       21.17      1.66 o
   3  -9   8       99.70       94.93      3.00 o
   4  -9   8       37.85       36.04      2.29 o
   5  -9   8       57.55       55.70      3.89 o
   6  -9   8        1.54        1.54      1.11 o
   7  -9   8        0.66        2.73      1.26 o
   8  -9   8        1.72        2.18      1.75 o
 -10  -8   8        9.11        7.51      3.23 o
  -9  -8   8       34.88       38.84      3.64 o
  -8  -8   8       17.47       19.17      2.60 o
  -7  -8   8        8.19        9.21      1.82 o
  -6  -8   8        3.39        2.70      1.37 o
  -5  -8   8      191.12      187.73      5.46 o
  -4  -8   8        1.89       -0.22      1.56 o
  -3  -8   8        2.97        3.80      0.94 o
  -2  -8   8        2.26        0.19      1.01 o
  -1  -8   8      423.42      418.38      5.58 o
   0  -8   8       71.65       53.52      1.89 o
   1  -8   8       16.53       13.78      1.26 o
   2  -8   8        5.72        3.76      0.95 o
   3  -8   8        7.36        7.30      1.20 o
   4  -8   8       35.17       43.54      2.39 o
   5  -8   8       52.48       48.62      4.53 o
   6  -8   8        1.61        1.68      1.16 o
   7  -8   8       62.99       66.61      2.96 o
   8  -8   8       18.69       23.01      2.81 o
   9  -8   8      214.57      235.35      6.73 o
 -10  -7   8        0.55        1.20      2.11 o
  -9  -7   8        0.25        0.37      1.50 o
  -8  -7   8       75.82       73.51      4.88 o
  -7  -7   8       44.62       43.30      3.20 o
  -6  -7   8      184.84      180.38      5.36 o
  -5  -7   8      183.59      170.31      4.93 o
  -4  -7   8       27.14       25.31      2.11 o
  -3  -7   8       99.64       87.69      3.16 o
  -2  -7   8       27.39       24.85      1.84 o
  -1  -7   8        0.31        0.47      0.58 o
   0  -7   8      335.12      303.77      3.73 o
   1  -7   8       88.47       77.30      2.16 o
   2  -7   8       17.23        8.87      1.12 o
   3  -7   8        4.51        1.72      1.04 o
   4  -7   8       62.94       48.95      2.32 o
   5  -7   8       24.98       28.68      2.44 o
   6  -7   8       16.55       12.20      1.61 o
   7  -7   8        1.08        0.79      1.03 o
   8  -7   8        5.05        5.09      1.98 o
   9  -7   8       58.94       71.32      4.91 o
 -11  -6   8       11.09        7.96      3.29 o
 -10  -6   8       70.92       69.40      4.21 o
  -9  -6   8       60.67       70.09      3.92 o
  -8  -6   8       12.91       10.84      1.96 o
  -7  -6   8      135.71      118.44      4.39 o
  -6  -6   8      103.87       87.65      3.53 o
  -5  -6   8      193.73      176.41      4.73 o
  -4  -6   8      454.19      453.89      9.92 o
  -3  -6   8       11.11       16.13      1.72 o
  -2  -6   8        7.87       12.79      1.76 o
  -1  -6   8      118.05      128.67      6.16 o
   0  -6   8      109.23       92.05      2.19 o
   1  -6   8        0.11        1.36      0.63 o
   2  -6   8      453.89      375.11      6.60 o
   3  -6   8      333.68      278.94      5.37 o
   4  -6   8      361.29      349.64      5.65 o
   5  -6   8        1.78        2.70      1.03 o
   6  -6   8       34.40       23.88      1.99 o
   7  -6   8        9.18        9.73      1.42 o
   8  -6   8       28.88       30.27      2.22 o
   9  -6   8        1.30        3.08      1.73 o
 -11  -5   8      107.06      106.86      7.52 o
 -10  -5   8       41.45       37.66      5.49 o
  -9  -5   8       11.63       10.43      2.04 o
  -8  -5   8       34.38       29.47      2.72 o
  -7  -5   8        1.59        0.93      1.27 o
  -6  -5   8       57.69       50.44      2.62 o
  -5  -5   8      450.73      435.91      7.27 o
  -4  -5   8        8.26        9.05      1.20 o
  -3  -5   8       81.82       82.33      2.21 o
  -2  -5   8      191.79      174.35      3.30 o
  -1  -5   8       26.95       31.42      1.28 o
   0  -5   8       56.13       52.58      1.93 o
   1  -5   8       33.97       39.65      1.48 o
   2  -5   8      287.90      233.15      3.82 o
   3  -5   8      126.78      104.65      3.30 o
   4  -5   8       97.60       77.83      3.56 o
   5  -5   8       54.51       41.24      2.25 o
   6  -5   8       18.31       15.58      1.64 o
   7  -5   8        2.58        1.90      1.08 o
   8  -5   8       23.77       24.27      2.04 o
   9  -5   8        1.63        1.11      2.28 o
 -11  -4   8       59.74       64.47      4.40 o
 -10  -4   8        3.83        5.75      1.85 o
  -9  -4   8       12.48        9.90      1.98 o
  -8  -4   8       24.13       23.83      2.44 o
  -7  -4   8        0.13        0.48      1.03 o
  -6  -4   8        2.14        0.97      0.81 o
  -5  -4   8       80.39       77.23      2.90 o
  -4  -4   8        7.88        8.71      1.10 o
  -3  -4   8        0.05        0.75      0.44 o
  -2  -4   8      159.73      140.22      2.38 o
  -1  -4   8      142.55      159.78      2.42 o
   0  -4   8       31.32       36.96      1.78 o
   1  -4   8      111.98      110.13      2.81 o
   2  -4   8        1.19        0.24      0.43 o
   3  -4   8       77.93       67.38      2.62 o
   4  -4   8       28.31       18.22      1.80 o
   5  -4   8       35.31       30.22      2.39 o
   6  -4   8      108.21       91.15      3.01 o
   7  -4   8       13.70       12.90      1.47 o
   8  -4   8        1.74        2.55      2.29 o
   9  -4   8       31.95       35.79      3.14 o
  10  -4   8       21.38       22.24      2.74 o
 -11  -3   8        5.35        2.05      1.84 o
 -10  -3   8       28.76       28.34      3.53 o
  -9  -3   8      192.96      210.76      6.41 o
  -8  -3   8        3.63        4.40      1.49 o
  -7  -3   8       61.04       53.60      2.80 o
  -6  -3   8       19.57       19.05      1.30 o
  -5  -3   8       48.09       50.20      2.32 o
  -4  -3   8        4.70        4.54      0.73 o
  -3  -3   8       33.22       37.37      0.96 o
  -2  -3   8       79.31       85.06      1.98 o
  -1  -3   8       64.61       65.86      1.12 o
   0  -3   8       23.20       21.88      0.88 o
   1  -3   8        0.78        1.81      0.59 o
   2  -3   8      951.53      939.52      8.69 o
   3  -3   8       12.98        6.00      0.93 o
   4  -3   8       18.34       16.79      1.71 o
   5  -3   8       87.26       90.23      3.43 o
   6  -3   8       66.51       57.01      3.23 o
   7  -3   8        1.15        0.46      0.92 o
   8  -3   8       11.43       14.25      1.68 o
   9  -3   8        0.46        1.92      1.84 o
  10  -3   8       67.69       76.85     10.80 o
 -11  -2   8       32.47       32.13      3.41 o
 -10  -2   8       69.63       72.71      4.09 o
  -9  -2   8        2.03        2.30      1.45 o
  -8  -2   8      123.99      119.06      5.54 o
  -7  -2   8      389.95      394.01     10.10 o
  -6  -2   8       65.70       52.11      2.52 o
  -5  -2   8      578.79      590.78     11.11 o
  -4  -2   8      184.32      184.02      2.45 o
  -3  -2   8      906.55      951.92     13.49 o
  -2  -2   8       31.11       37.89      3.18 o
  -1  -2   8        2.95        1.01      0.43 o
   0  -2   8      457.51      481.95      4.59 o
   1  -2   8       21.19       15.75      0.88 o
   2  -2   8      261.16      246.08      9.77 o
   3  -2   8     1279.70     1189.53     12.59 o
   4  -2   8        1.41        2.48      1.76 o
   5  -2   8      348.77      307.52      9.26 o
   6  -2   8      154.49      143.09      4.48 o
   7  -2   8        9.44       11.96      1.43 o
   8  -2   8      234.41      245.70      4.90 o
   9  -2   8       72.60       79.37      3.96 o
  10  -2   8        3.71        5.02      2.49 o
 -12  -1   8       16.85       22.27      4.42 o
 -11  -1   8       10.40        5.44      3.49 o
 -10  -1   8        4.24        1.76      3.47 o
  -9  -1   8       24.68       29.25      8.47 o
  -8  -1   8       38.57       33.53      2.75 o
  -7  -1   8      100.67       95.44      3.55 o
  -6  -1   8       15.77       16.88      1.38 o
  -5  -1   8       94.32       84.03      2.64 o
  -4  -1   8      233.54      246.69      3.56 o
  -3  -1   8       65.96       81.21      3.34 o
  -2  -1   8      401.76      432.96     12.24 o
  -1  -1   8       17.26       15.96      0.96 o
   0  -1   8      288.60      279.47      3.33 o
   1  -1   8      223.83      213.88      3.15 o
   2  -1   8       71.07       69.93      1.85 o
   3  -1   8      249.39      256.24      4.71 o
   4  -1   8      961.50      912.26     15.59 o
   5  -1   8       37.84       38.86      3.23 o
   6  -1   8      117.51      113.68      4.49 o
   7  -1   8       80.40       74.02      3.06 o
   8  -1   8       79.81       72.52      2.80 o
   9  -1   8       13.24       16.41      2.80 o
  10  -1   8        2.58        1.93      4.18 o
 -12   0   8        1.06        2.09      2.73 o
 -11   0   8       32.45       27.43      3.18 o
 -10   0   8        1.89        4.99      1.73 o
  -9   0   8        6.80        4.69      1.62 o
  -8   0   8        0.05       -0.77      1.15 o
  -7   0   8        1.83        0.96      1.08 o
  -6   0   8        3.06        3.76      1.26 o
  -5   0   8       76.71       74.87      2.27 o
  -4   0   8      238.16      231.40      2.61 o
  -3   0   8      162.91      177.33      2.62 o
  -2   0   8      244.84      238.40      8.41 o
  -1   0   8        2.82        4.73      0.55 o
   0   0   8      243.44      225.33      2.93 o
   1   0   8        7.81       14.75      0.97 o
   2   0   8      831.13      816.11      8.54 o
   3   0   8        6.93       10.86      1.22 o
   4   0   8      386.51      370.13      8.49 o
   5   0   8      239.09      222.65     14.84 o
   6   0   8      106.18      115.07      4.97 o
   7   0   8      125.97      122.36      3.72 o
   8   0   8        9.38        9.41      1.31 o
   9   0   8       94.80      103.29      4.29 o
  10   0   8       29.96       29.84      8.65 o
 -12   1   8       29.38       32.11      5.14 o
 -11   1   8        0.58       -0.34      1.59 o
 -10   1   8       16.00       20.35      2.67 o
  -9   1   8        6.10        8.04      1.86 o
  -8   1   8        8.08        7.23      1.79 o
  -7   1   8        0.00       -0.26      0.94 o
  -6   1   8      645.46      643.98      9.79 o
  -5   1   8      604.71      603.79      8.10 o
  -4   1   8       14.86       12.25      0.74 o
  -3   1   8        0.92        0.84      0.37 o
  -2   1   8       93.08      106.41      1.83 o
  -1   1   8       19.25       33.87      0.79 o
   0   1   8       14.80       14.06      0.83 o
   1   1   8      837.77      805.28     14.90 o
   2   1   8       13.73       10.69      0.83 o
   3   1   8     1192.88     1123.28     14.07 o
   4   1   8       45.75       49.74      4.11 o
   5   1   8       66.98       66.65      2.97 o
   6   1   8        0.38        0.52      0.98 o
   7   1   8       32.44       27.54      2.61 o
   8   1   8        4.32        1.84      1.51 o
   9   1   8       10.55        9.35      2.49 o
  10   1   8        4.67        0.22      3.34 o
 -12   2   8       60.29       74.58      7.44 o
 -11   2   8       69.08       68.74      7.87 o
 -10   2   8      124.83      136.42      9.86 o
  -9   2   8        5.76        0.88      2.88 o
  -8   2   8       53.81       54.86      3.15 o
  -7   2   8       24.32       21.10      2.14 o
  -6   2   8       14.69       18.10      1.40 o
  -5   2   8       48.07       44.59      2.04 o
  -4   2   8      254.75      271.06      4.10 o
  -3   2   8       95.75      103.06      1.75 o
  -2   2   8      289.00      304.59      3.20 o
  -1   2   8       93.87       98.97      1.83 o
   0   2   8      155.67      161.25      2.42 o
   1   2   8        2.07        0.56      0.50 o
   2   2   8       53.50       52.02      1.73 o
   3   2   8      162.20      149.38      3.84 o
   4   2   8        0.06        0.43      0.93 o
   5   2   8      268.68      251.01      7.19 o
   6   2   8        1.67        1.97      1.27 o
   7   2   8        0.00        0.96      1.24 o
   8   2   8      233.96      256.40      6.68 o
   9   2   8      192.77      183.72     11.04 o
 -11   3   8       87.73       89.56      4.83 o
 -10   3   8      174.72      150.17      5.85 o
  -9   3   8      105.30       94.46      9.04 o
  -8   3   8       28.65       28.74      2.67 o
  -7   3   8        3.97        4.92      1.45 o
  -6   3   8      100.55      100.06      5.43 o
  -5   3   8        8.69        8.73      1.04 o
  -4   3   8        1.16        1.70      0.90 o
  -3   3   8       43.23       45.87      2.29 o
  -2   3   8       19.30       16.73      1.03 o
  -1   3   8       84.13       81.08      2.98 o
   0   3   8      105.01      109.45      2.13 o
   1   3   8        3.66        2.97      0.54 o
   2   3   8       42.46       33.51      1.85 o
   3   3   8       13.51        4.34      2.07 o
   4   3   8      265.78      233.58     10.74 o
   5   3   8      223.13      235.09      7.04 o
   6   3   8        1.67        0.32      1.12 o
   7   3   8       44.20       41.43      3.08 o
   8   3   8       63.47       73.21      4.79 o
   9   3   8       12.45       17.67      2.90 o
 -11   4   8       22.11       20.29      3.04 o
 -10   4   8      137.24      139.33      7.04 o
  -9   4   8       15.98       16.55      2.50 o
  -8   4   8      126.79      128.35      4.88 o
  -7   4   8      187.17      177.28      7.20 o
  -6   4   8       54.22       53.40      2.56 o
  -5   4   8      154.96      165.23      5.19 o
  -4   4   8        0.00        0.20      1.58 o
  -3   4   8        2.17        0.73      1.00 o
  -2   4   8       76.64       80.05      2.95 o
  -1   4   8      122.11      124.76      1.89 o
   0   4   8      140.04      138.13      2.56 o
   1   4   8       13.43        3.86      0.90 o
   2   4   8        1.74       -0.59      1.07 o
   3   4   8        9.83        7.52      1.44 o
   4   4   8      525.92      488.81      8.93 o
   5   4   8      253.42      264.96      6.39 o
   6   4   8      100.15       86.84      3.22 o
   7   4   8      105.61      108.01      5.06 o
   8   4   8        0.00        4.10      3.57 o
   9   4   8       18.17       19.59      4.91 o
 -11   5   8        1.68       -0.49      1.78 o
 -10   5   8      214.20      217.11      7.35 o
  -9   5   8       10.83       14.52      2.43 o
  -8   5   8        0.19        1.60      1.53 o
  -7   5   8        2.26        2.67      1.32 o
  -6   5   8       16.15       17.10      1.99 o
  -5   5   8      375.87      356.41      6.51 o
  -4   5   8       54.86       55.36      3.95 o
  -3   5   8        6.91        4.86      1.20 o
  -2   5   8      233.21      228.23      4.24 o
  -1   5   8       63.04       62.24      1.84 o
   0   5   8       19.19       13.59      1.38 o
   1   5   8       29.90       24.80      2.11 o
   2   5   8       55.48       61.77      2.88 o
   3   5   8       24.65       18.94      2.10 o
   4   5   8        5.84       11.15      1.80 o
   5   5   8       39.94       33.91      2.37 o
   6   5   8       43.55       46.08      2.83 o
   7   5   8       56.20       59.08      3.32 o
   8   5   8       15.17       15.63      4.29 o
   9   5   8       16.48       15.47      4.76 o
 -11   6   8        0.21       -0.63      2.36 o
 -10   6   8        8.31        6.54      2.48 o
  -9   6   8        0.91        4.00      1.81 o
  -8   6   8        1.56        1.92      1.58 o
  -7   6   8      109.66      100.68      3.79 o
  -6   6   8        3.98        6.70      1.52 o
  -5   6   8        1.51        1.52      1.26 o
  -4   6   8        4.01        3.81      1.27 o
  -3   6   8       96.70       94.88      3.24 o
  -2   6   8        5.52        2.13      1.43 o
  -1   6   8      119.77      112.58      3.11 o
   0   6   8       76.51       68.75      2.52 o
   1   6   8      106.55       87.44      2.87 o
   2   6   8       20.10       14.69      1.91 o
   3   6   8       13.82       11.02      2.36 o
   4   6   8        3.32        6.61      1.60 o
   5   6   8       85.50       84.89      3.21 o
   6   6   8       95.62      103.74      4.94 o
   7   6   8        0.05       -2.69      2.83 o
   8   6   8       32.83       30.10      5.18 o
 -10   7   8        9.00       12.35      2.51 o
  -9   7   8        1.26        1.57      1.83 o
  -8   7   8        5.64        7.67      1.78 o
  -7   7   8       26.47       28.14      3.53 o
  -6   7   8       24.75       29.18      2.53 o
  -5   7   8      159.10      159.18      4.61 o
  -4   7   8      184.86      183.01      5.77 o
  -3   7   8       22.27       23.35      2.12 o
  -2   7   8       33.30       33.23      2.39 o
  -1   7   8       64.72       59.94      2.85 o
   0   7   8      191.41      193.05      4.40 o
   1   7   8       69.12       65.86      2.67 o
   2   7   8       41.56       51.02      3.14 o
   3   7   8       13.99       19.45      2.27 o
   4   7   8      103.32       97.82      3.39 o
   5   7   8       57.57       56.16      3.15 o
   6   7   8        0.07       -2.27      1.61 o
   7   7   8        0.53       -1.60      3.10 o
   8   7   8      186.16      194.92     10.35 o
 -10   8   8       54.91       51.13      6.45 o
  -9   8   8      127.87      141.18      6.08 o
  -8   8   8        6.38        6.10      2.52 o
  -7   8   8        0.50       -1.18      1.54 o
  -6   8   8       62.52       60.23      3.42 o
  -5   8   8      108.72      106.96      4.00 o
  -4   8   8      443.65      430.44     10.21 o
  -3   8   8      200.79      198.53      7.97 o
  -2   8   8      205.70      215.60      5.43 o
  -1   8   8        9.77        6.04      1.66 o
   0   8   8       49.60       42.89      2.88 o
   1   8   8        1.77        3.36      1.46 o
   2   8   8       31.13       31.30      2.78 o
   3   8   8        9.04        9.50      1.54 o
   4   8   8       76.91       71.23      3.17 o
   5   8   8       15.48       15.52      1.96 o
   6   8   8      151.81      161.80      6.58 o
   7   8   8      144.07      130.95      8.46 o
  -9   9   8       52.85       54.44      4.60 o
  -8   9   8        0.73        0.67      1.71 o
  -7   9   8       48.19       53.04      3.66 o
  -6   9   8       15.77       14.73      2.24 o
  -5   9   8       19.86       18.39      2.29 o
  -4   9   8        0.00       -0.47      1.42 o
  -3   9   8       35.21       35.87      2.83 o
  -2   9   8        0.20        1.60      1.39 o
  -1   9   8       44.14       43.97      3.10 o
   0   9   8        1.92        3.19      1.60 o
   1   9   8        0.03       -0.58      2.19 o
   2   9   8        4.32        4.81      1.85 o
   3   9   8      125.42      126.37      4.53 o
   4   9   8        4.69        4.21      1.82 o
   5   9   8        0.95        3.29      4.16 o
   6   9   8       58.40       65.10      6.32 o
  -9  10   8       14.39       26.44      4.52 o
  -8  10   8       10.52       14.25      2.44 o
  -7  10   8       17.62       19.66      2.60 o
  -6  10   8      108.51      113.90      6.96 o
  -5  10   8        8.05        7.50      1.98 o
  -4  10   8        6.87        7.43      2.07 o
  -3  10   8       13.61       18.77      2.80 o
  -2  10   8       17.98       14.33      2.24 o
  -1  10   8        9.06        9.32      1.96 o
   0  10   8       15.26       13.89      2.22 o
   1  10   8       11.75       13.92      1.81 o
   2  10   8        5.84        2.13      1.63 o
   3  10   8        3.43        3.74      2.54 o
   4  10   8        6.86        8.47      2.63 o
   5  10   8        0.00       -2.76      2.21 o
   6  10   8       59.55       63.47      6.76 o
  -8  11   8        5.67        8.63      3.21 o
  -7  11   8        0.20        0.04      1.65 o
  -6  11   8       35.24       36.12      3.36 o
  -5  11   8        1.76        0.52      1.68 o
  -4  11   8        0.91        1.35      1.69 o
  -3  11   8       11.60       10.98      2.19 o
  -2  11   8       36.55       36.98      3.20 o
  -1  11   8       46.09       47.59      4.75 o
   0  11   8        7.57        6.82      1.61 o
   1  11   8       24.25       26.26      2.40 o
   2  11   8       39.32       43.51      3.38 o
   3  11   8       43.60       42.67      4.35 o
   4  11   8       13.21       10.14      3.04 o
   5  11   8       12.98        1.29      3.20 o
  -7  12   8        0.00       -4.19      2.10 o
  -6  12   8        4.46        6.37      2.23 o
  -5  12   8        0.09       -1.93      2.45 o
  -4  12   8        2.22        0.97      1.76 o
  -3  12   8       14.28       10.65      2.30 o
  -2  12   8        4.80        1.97      1.96 o
  -1  12   8        0.51        1.10      1.48 o
   0  12   8       14.63       13.44      1.96 o
   1  12   8        8.17        6.65      2.94 o
   2  12   8        3.26        5.19      2.60 o
   3  12   8        1.95       -0.79      2.36 o
   4  12   8        5.92        4.06      2.89 o
  -5  13   8        0.19        0.38      1.63 o
  -4  13   8        9.80        7.04      2.76 o
  -3  13   8        2.00        5.03      1.69 o
  -2  13   8        5.21        4.74      1.88 o
  -1  13   8       42.37       52.83      6.60 o
   0  13   8       12.07        8.71      2.88 o
   1  13   8       10.39        8.54      2.83 o
   2  13   8       78.98       92.33      6.53 o
  -2  14   8        3.01        0.90      3.56 o
  -1  14   8      123.84      147.17      7.02 o
  -3 -14   9       20.37       25.17      4.64 o
  -2 -14   9       21.18       22.97      4.38 o
  -1 -14   9        3.58        6.26      2.18 o
   0 -14   9       53.89       52.49      4.36 o
   1 -14   9        9.05       10.75      1.96 o
   2 -14   9       11.59        9.96      3.65 o
   3 -14   9       26.84       32.63      3.87 o
  -5 -13   9       20.13       18.57      4.19 o
  -4 -13   9        7.34       14.67      2.59 o
  -3 -13   9       33.89       30.63      3.22 o
  -2 -13   9       81.75       82.69      4.50 o
  -1 -13   9       38.01       42.87      3.75 o
   0 -13   9       90.02       92.71      4.00 o
   1 -13   9       14.25       16.23      2.23 o
   2 -13   9       79.93       87.97      4.09 o
   3 -13   9       10.61       10.19      2.03 o
   4 -13   9        0.62        2.00      1.58 o
  -6 -12   9        1.69       -0.72      2.12 o
  -5 -12   9       21.24       19.96      2.74 o
  -4 -12   9        0.16        0.44      1.46 o
  -3 -12   9       74.54       76.66      4.15 o
  -2 -12   9       20.20       17.73      2.48 o
  -1 -12   9        1.68        2.49      1.60 o
   0 -12   9        0.54        1.07      1.18 o
   1 -12   9       18.83       23.79      2.43 o
   2 -12   9       61.50       62.57      2.82 o
   3 -12   9        8.21       10.98      1.69 o
   4 -12   9        1.37        1.84      1.12 o
   5 -12   9       33.12       34.79      2.71 o
  -7 -11   9      145.69      152.14      8.45 o
  -6 -11   9        2.45        5.05      1.88 o
  -5 -11   9       21.01       26.99      2.88 o
  -4 -11   9        0.15        1.35      1.33 o
  -3 -11   9       36.32       31.06      2.95 o
  -2 -11   9        1.09        0.50      1.23 o
  -1 -11   9        1.21        3.97      1.57 o
   0 -11   9       29.83       30.80      2.36 o
   1 -11   9       94.72       90.50      3.77 o
   2 -11   9       35.73       36.30      2.58 o
   3 -11   9        4.43        5.84      1.40 o
   4 -11   9        5.50        8.01      1.54 o
   5 -11   9        0.85        3.54      1.29 o
   6 -11   9        1.37        2.60      1.36 o
  -8 -10   9        7.72       14.01      3.56 o
  -7 -10   9      150.48      157.21      5.91 o
  -6 -10   9       29.32       32.33      3.27 o
  -5 -10   9      205.01      220.26      6.55 o
  -4 -10   9       22.11       25.09      2.56 o
  -3 -10   9        0.00       -1.19      1.08 o
  -2 -10   9       79.25       79.32      2.79 o
  -1 -10   9      156.25      143.07      3.39 o
   0 -10   9        0.24       -0.92      0.96 o
   1 -10   9        0.00        1.05      0.94 o
   2 -10   9        2.22        3.49      1.13 o
   3 -10   9      106.19      105.62      3.34 o
   4 -10   9        0.54        0.60      1.02 o
   5 -10   9        5.17        6.75      1.51 o
   6 -10   9        0.22        0.34      1.22 o
   7 -10   9        0.56        0.65      1.68 o
  -9  -9   9       62.69       71.53      6.16 o
  -8  -9   9        0.08        3.35      2.05 o
  -7  -9   9        8.77        5.59      1.78 o
  -6  -9   9        1.41        1.96      1.45 o
  -5  -9   9       66.75       64.16      3.36 o
  -4  -9   9       25.95       24.23      2.41 o
  -3  -9   9       78.72       72.54      2.50 o
  -2  -9   9      126.45      127.53      3.23 o
  -1  -9   9        2.96        3.13      0.90 o
   0  -9   9       74.07       77.06      2.40 o
   1  -9   9        9.52       11.05      1.27 o
   2  -9   9       33.93       33.96      3.01 o
   3  -9   9        0.27       -0.79      0.84 o
   4  -9   9       61.50       53.94      2.64 o
   5  -9   9        1.51        2.61      1.18 o
   6  -9   9        0.01       -0.50      1.04 o
   7  -9   9        0.28        2.43      1.64 o
  -9  -8   9        1.22        3.22      3.13 o
  -8  -8   9       25.20       28.00      2.92 o
  -7  -8   9        0.27       -1.41      1.23 o
  -6  -8   9       85.54       84.22      3.82 o
  -5  -8   9       25.72       22.94      2.29 o
  -4  -8   9       28.25       26.91      2.33 o
  -3  -8   9       88.85       86.28      3.37 o
  -2  -8   9      224.81      218.16      5.86 o
  -1  -8   9      145.36      147.80      3.81 o
   0  -8   9      113.41       90.89      2.94 o
   1  -8   9      272.32      241.37      4.22 o
   2  -8   9        0.85        0.48      0.81 o
   3  -8   9      143.49      130.92      3.50 o
   4  -8   9       66.96       66.77      2.63 o
   5  -8   9       49.99       49.12      2.72 o
   6  -8   9       11.59       12.01      1.66 o
   7  -8   9      138.04      148.48      4.41 o
   8  -8   9      145.86      148.88      5.80 o
 -10  -7   9        2.62        5.36      2.71 o
  -9  -7   9       79.63       80.23     12.33 o
  -8  -7   9      117.13      116.48      4.80 o
  -7  -7   9       19.50       19.13      2.91 o
  -6  -7   9       10.27       11.78      1.78 o
  -5  -7   9      119.76      129.25      4.16 o
  -4  -7   9       82.37       64.33     11.31 o
  -3  -7   9        0.53        0.41      1.32 o
  -2  -7   9      110.29      102.34      2.22 o
  -1  -7   9      208.44      172.65      3.04 o
   0  -7   9     1430.87     1283.42     49.76 o
   1  -7   9       36.81       26.33      1.45 o
   2  -7   9       70.09       56.47      2.05 o
   3  -7   9        0.39        1.33      0.84 o
   4  -7   9      114.69      112.10      3.91 o
   5  -7   9       11.73       10.58      1.45 o
   6  -7   9       25.92       30.36      2.73 o
   7  -7   9       10.78        8.66      1.57 o
   8  -7   9      132.20      144.84      4.08 o
 -10  -6   9        9.19        7.13      2.93 o
  -9  -6   9       13.67       16.04      2.38 o
  -8  -6   9       10.37        8.14      1.77 o
  -7  -6   9       97.14      101.85      4.90 o
  -6  -6   9      164.52      154.43      4.66 o
  -5  -6   9      194.31      200.57      5.91 o
  -4  -6   9       45.02       47.03      2.29 o
  -3  -6   9       19.32       18.75      1.64 o
  -2  -6   9        1.17        1.64      0.73 o
  -1  -6   9       24.65       16.60      1.37 o
   0  -6   9       77.19       69.56      3.16 o
   1  -6   9       12.22        8.86      0.93 o
   2  -6   9      331.74      262.24      5.41 o
   3  -6   9        4.94        4.38      1.19 o
   4  -6   9       87.02       69.42      2.48 o
   5  -6   9        7.61        5.88      1.23 o
   6  -6   9        0.73        0.97      1.06 o
   7  -6   9        1.06       -0.89      1.00 o
   8  -6   9        3.77        4.86      1.35 o
   9  -6   9        1.21        1.69      1.74 o
 -11  -5   9       13.65       16.85      4.01 o
 -10  -5   9        8.32        7.50      2.48 o
  -9  -5   9       15.65       16.73      2.35 o
  -8  -5   9      110.65      112.34      4.44 o
  -7  -5   9      166.20      172.20      5.08 o
  -6  -5   9      451.05      425.89      8.47 o
  -5  -5   9        0.20       -0.95      0.94 o
  -4  -5   9      292.46      272.87      5.39 o
  -3  -5   9       26.48       26.82      1.44 o
  -2  -5   9      109.70      109.90      2.53 o
  -1  -5   9       24.12       24.61      1.63 o
   0  -5   9      162.33      125.48      3.01 o
   1  -5   9        5.15        3.78      0.61 o
   2  -5   9      152.89      126.31      3.61 o
   3  -5   9       77.84       66.99      4.20 o
   4  -5   9       11.48        8.90      1.49 o
   5  -5   9       27.81       23.99      1.83 o
   6  -5   9        8.65        6.45      1.47 o
   7  -5   9       47.75       40.06      3.22 o
   8  -5   9       51.78       53.74      2.95 o
   9  -5   9       23.07       22.11      2.78 o
 -11  -4   9       17.56       20.80      4.06 o
 -10  -4   9        1.67        1.15      1.49 o
  -9  -4   9       48.74       59.49      3.53 o
  -8  -4   9       74.61       84.99      8.12 o
  -7  -4   9       65.48       49.92      6.23 o
  -6  -4   9        1.49        1.71      0.99 o
  -5  -4   9      187.87      185.52      4.32 o
  -4  -4   9        2.54        4.05      0.86 o
  -3  -4   9       22.01       21.23      0.99 o
  -2  -4   9       19.90       19.59      0.82 o
  -1  -4   9      207.60      214.09      2.67 o
   0  -4   9      243.00      241.93      4.21 o
   1  -4   9      180.93      173.69      3.71 o
   2  -4   9       46.45       48.13      1.63 o
   3  -4   9       20.54       13.87      3.18 o
   4  -4   9       75.97       63.70      2.86 o
   5  -4   9        5.60        5.53      2.38 o
   6  -4   9       57.28       65.18      3.33 o
   7  -4   9       35.13       37.28      3.52 o
   8  -4   9        3.02        5.37      1.28 o
   9  -4   9        8.42       11.09      3.42 o
 -11  -3   9        3.14        2.54      2.49 o
 -10  -3   9        7.62        6.47      1.85 o
  -9  -3   9       35.46       32.72      2.96 o
  -8  -3   9        4.62        3.55      1.38 o
  -7  -3   9        0.53        0.71      1.25 o
  -6  -3   9      234.24      233.17      7.81 o
  -5  -3   9      380.24      375.84      6.57 o
  -4  -3   9       11.65       13.21      1.10 o
  -3  -3   9       21.51       23.13      0.79 o
  -2  -3   9      203.66      199.13      3.06 o
  -1  -3   9       17.84       20.23      0.75 o
   0  -3   9      980.87      953.15      8.50 o
   1  -3   9       45.53       34.90      1.75 o
   2  -3   9      221.36      211.01      3.05 o
   3  -3   9       79.11       75.93      3.47 o
   4  -3   9      134.40      128.50      3.90 o
   5  -3   9       63.28       66.00      3.08 o
   6  -3   9        0.21       -1.95      0.98 o
   7  -3   9       69.63       80.75      3.08 o
   8  -3   9       23.17       19.12      2.30 o
   9  -3   9        0.01       -0.54      1.86 o
 -11  -2   9       55.88       51.28      4.09 o
 -10  -2   9       17.52       18.94      2.53 o
  -9  -2   9       47.61       46.69      3.42 o
  -8  -2   9        0.24       -1.09      1.05 o
  -7  -2   9        3.12        3.24      1.19 o
  -6  -2   9       19.58       20.70      1.77 o
  -5  -2   9       66.27       66.93      2.33 o
  -4  -2   9       35.59       37.02      1.09 o
  -3  -2   9       36.84       32.92      2.95 o
  -2  -2   9      226.76      230.34      8.55 o
  -1  -2   9      740.06      742.47     11.28 o
   0  -2   9      169.58      172.62      2.28 o
   1  -2   9       10.26        6.19      1.15 o
   2  -2   9      239.22      225.39      3.86 o
   3  -2   9       68.96       62.23      2.55 o
   4  -2   9       54.56       54.80      2.61 o
   5  -2   9       99.17       87.49      3.44 o
   6  -2   9        0.37        1.12      1.19 o
   7  -2   9       26.01       28.58      2.73 o
   8  -2   9        4.69        4.74      1.32 o
   9  -2   9        3.57        4.57      2.51 o
 -11  -1   9        1.69       -0.49      1.57 o
 -10  -1   9       29.22       31.35      3.10 o
  -9  -1   9       38.01       34.75      2.96 o
  -8  -1   9        7.03        7.86      4.26 o
  -7  -1   9      128.28      130.99      4.09 o
  -6  -1   9       35.38       34.29      2.03 o
  -5  -1   9       25.82       27.84      1.66 o
  -4  -1   9       80.70       79.55      2.03 o
  -3  -1   9       16.92       16.67      2.56 o
  -2  -1   9      315.46      311.85     10.34 o
  -1  -1   9      239.57      224.49      4.41 o
   0  -1   9       80.20       81.78      1.68 o
   1  -1   9     4182.06     4150.36     54.02 o
   2  -1   9       84.11       86.12      4.15 o
   3  -1   9      259.73      243.18      6.40 o
   4  -1   9        2.38        2.13      1.33 o
   5  -1   9        3.15        3.13      1.41 o
   6  -1   9        6.17        3.98      1.38 o
   7  -1   9       53.10       59.66      3.75 o
   8  -1   9        0.03        2.19      1.04 o
   9  -1   9        9.94       13.90      3.27 o
 -11   0   9       19.61       19.70      4.97 o
 -10   0   9        3.98        3.95      1.72 o
  -9   0   9        8.21        7.02      1.79 o
  -8   0   9       69.41       68.06      6.09 o
  -7   0   9        3.51        1.43      1.00 o
  -6   0   9      214.27      228.24     12.69 o
  -5   0   9      314.63      326.62      7.42 o
  -4   0   9      106.47      124.45      1.78 o
  -3   0   9        7.10        7.45      0.66 o
  -2   0   9        0.78        2.15      0.58 o
  -1   0   9       22.12       23.17      0.97 o
   0   0   9       28.59       22.60      1.24 o
   1   0   9      439.53      416.18      7.98 o
   2   0   9        0.24        1.15      0.45 o
   3   0   9     2152.75     2058.58     29.79 o
   4   0   9      150.59      146.09      5.21 o
   5   0   9       64.93       69.19      3.87 o
   6   0   9       12.14       12.30      3.48 o
   7   0   9        6.58        7.72      1.50 o
   8   0   9       69.22       74.10      4.18 o
   9   0   9       22.81       21.40      2.62 o
 -11   1   9       23.44       19.01      4.32 o
 -10   1   9       21.96       15.98      2.45 o
  -9   1   9        1.77        3.15      1.50 o
  -8   1   9        4.89        4.19      2.24 o
  -6   1   9        8.68        7.31      2.63 o
  -5   1   9       72.71       77.64      2.72 o
  -4   1   9        0.01        0.14      0.52 o
  -3   1   9       79.18       77.00      1.32 o
  -2   1   9      172.85      182.65      2.09 o
  -1   1   9      191.62      180.38      2.06 o
   0   1   9       29.64       31.75      1.51 o
   1   1   9       72.70       62.53      5.45 o
   2   1   9       86.50       82.39      2.67 o
   3   1   9       95.87       96.30     10.29 o
   4   1   9       53.94       54.08      2.62 o
   5   1   9       89.38       82.22      3.34 o
   6   1   9        4.69        1.24      1.50 o
   7   1   9        0.01       -1.42      1.39 o
   8   1   9       39.72       37.31      3.23 o
   9   1   9        3.32        6.56      2.32 o
 -11   2   9        2.71        3.73      2.62 o
 -10   2   9       12.98       10.99      2.22 o
  -9   2   9        8.63        9.76      2.43 o
  -8   2   9       84.82       70.81      3.44 o
  -7   2   9        4.96        4.14      1.32 o
  -6   2   9       25.26       23.11      1.94 o
  -5   2   9        2.01        2.52      0.98 o
  -4   2   9       64.76       69.04      3.29 o
  -3   2   9        8.30        6.98      0.75 o
  -2   2   9       19.87       17.36      0.83 o
  -1   2   9      118.37      105.99      2.04 o
   0   2   9        4.43        5.76      1.15 o
   1   2   9      102.44       96.74      2.28 o
   2   2   9      309.56      337.22      8.77 o
   3   2   9       51.98       59.87      3.29 o
   4   2   9       28.59       34.74      6.00 o
   5   2   9      134.99      129.99      5.25 o
   6   2   9        7.78       11.83      2.26 o
   7   2   9        6.14       10.48      1.92 o
   8   2   9       42.01       47.07      5.39 o
   9   2   9        1.49       -0.59      5.77 o
 -11   3   9        3.83        6.65      3.13 o
 -10   3   9        3.30        1.33      1.56 o
  -9   3   9       18.27       17.85      2.46 o
  -8   3   9        0.56       -1.24      1.42 o
  -7   3   9       29.44       28.90      2.49 o
  -6   3   9       12.98       13.59      2.05 o
  -5   3   9       29.94       27.68      1.87 o
  -4   3   9       11.42       10.16      1.27 o
  -3   3   9        0.18        0.25      0.70 o
  -2   3   9       85.96       91.51      2.33 o
  -1   3   9       29.81       29.89      1.58 o
   0   3   9       19.79       14.57      1.02 o
   1   3   9       13.87       15.85      1.21 o
   2   3   9      281.24      245.02      6.12 o
   3   3   9      407.51      403.61     12.74 o
   4   3   9      351.11      342.96      8.71 o
   5   3   9        6.03        5.41      1.77 o
   6   3   9       16.79       16.59      2.96 o
   7   3   9        6.65        4.69      1.62 o
   8   3   9      155.27      169.15      7.02 o
   9   3   9       53.00       54.24      6.85 o
 -11   4   9       95.53       84.57      6.77 o
 -10   4   9        4.85        2.35      1.72 o
  -9   4   9       53.12       45.75      3.77 o
  -8   4   9       32.71       29.05      3.20 o
  -7   4   9      236.31      233.82      6.29 o
  -6   4   9        6.99        9.10      1.45 o
  -5   4   9      311.03      312.38      7.37 o
  -4   4   9       25.99       22.38      1.74 o
  -3   4   9       30.30       26.21      1.22 o
  -2   4   9       14.02       13.06      1.72 o
  -1   4   9       20.11       15.43      1.16 o
   0   4   9        5.42        3.89      0.74 o
   1   4   9        0.33        1.91      1.31 o
   2   4   9        0.76        0.67      0.99 o
   3   4   9        1.25       -0.61      1.01 o
   4   4   9       92.37       93.31      3.84 o
   5   4   9      111.52      124.00      7.45 o
   6   4   9        1.63        0.12      1.29 o
   7   4   9        8.41        5.78      1.98 o
   8   4   9       58.08       63.03      6.95 o
 -11   5   9        0.97        1.32      2.60 o
 -10   5   9       39.82       31.22      4.71 o
  -9   5   9        8.40        6.97      2.04 o
  -8   5   9       13.07       14.85      2.26 o
  -7   5   9        3.51        0.58      2.29 o
  -6   5   9       21.98       24.14      2.12 o
  -5   5   9       55.40       50.92      2.56 o
  -4   5   9        3.51        4.03      1.21 o
  -3   5   9        0.26       -0.11      0.95 o
  -2   5   9      124.98      110.90      2.94 o
  -1   5   9        0.07        0.20      0.78 o
   0   5   9       10.40       13.79      1.90 o
   1   5   9       11.61        5.40      1.63 o
   2   5   9      120.63      111.34      4.00 o
   3   5   9      232.61      219.22      5.75 o
   4   5   9      133.98      125.87      4.54 o
   5   5   9      142.31      139.06      4.93 o
   6   5   9       18.99       23.36      2.74 o
   7   5   9       20.70       22.36      2.39 o
   8   5   9        5.15       19.09      4.57 o
 -10   6   9       22.87       23.81      3.08 o
  -9   6   9        2.34        4.58      1.89 o
  -8   6   9       29.80       30.16      3.06 o
  -7   6   9       60.25       62.70      3.15 o
  -6   6   9      106.63       94.98      3.63 o
  -5   6   9       70.60       71.68      3.51 o
  -4   6   9      219.24      221.68      6.54 o
  -3   6   9       41.57       41.59      3.33 o
  -2   6   9       16.49       17.76      2.48 o
  -1   6   9      168.58      161.22      3.82 o
   0   6   9       49.35       42.32      2.28 o
   1   6   9      178.07      170.27      4.90 o
   2   6   9       16.88       10.85      1.93 o
   3   6   9        0.30        1.36      1.79 o
   4   6   9      209.89      190.71      5.64 o
   5   6   9      414.68      420.60      8.99 o
   6   6   9        0.65       -1.02      1.25 o
   7   6   9        7.05        0.08      7.79 o
   8   6   9        0.17       -4.46      3.15 o
 -10   7   9        1.72        3.98      2.85 o
  -9   7   9       49.05       54.26      4.25 o
  -8   7   9       38.56       44.92      3.75 o
  -7   7   9       55.38       56.35      5.59 o
  -6   7   9        1.90        1.57      1.39 o
  -5   7   9        3.50        4.21      1.48 o
  -4   7   9      103.29       97.57      3.82 o
  -3   7   9        7.99        7.96      2.46 o
  -2   7   9        0.69       -0.82      1.13 o
  -1   7   9        8.95        7.41      1.56 o
   0   7   9        6.10        5.36      1.32 o
   1   7   9        2.54        1.23      1.24 o
   2   7   9       61.44       57.15      3.24 o
   3   7   9        9.23       11.78      1.97 o
   4   7   9       30.74       28.44      2.89 o
   5   7   9       20.04       22.61      3.96 o
   6   7   9      146.74      154.17      4.67 o
   7   7   9      136.36      123.63      8.38 o
  -9   8   9       25.20       24.50      3.27 o
  -8   8   9       14.30       15.65      2.38 o
  -7   8   9       16.52       20.52      2.46 o
  -6   8   9        7.91        7.45      1.80 o
  -5   8   9       73.23       66.64      3.41 o
  -4   8   9       20.91       25.54      2.63 o
  -3   8   9        2.14        1.35      1.30 o
  -2   8   9        0.53        0.21      1.33 o
  -1   8   9      117.77      112.55      4.04 o
   0   8   9        8.57        9.32      1.78 o
   1   8   9       16.56       13.66      2.53 o
   2   8   9       36.01       38.56      3.18 o
   3   8   9       21.17       27.03      4.09 o
   4   8   9        8.39        9.79      2.13 o
   5   8   9       84.16       94.62      4.13 o
   6   8   9       10.39        3.74      3.93 o
  -9   9   9        2.24       -0.93      2.45 o
  -8   9   9       14.10       14.69      2.38 o
  -7   9   9        6.78        5.16      2.01 o
  -6   9   9        3.11        4.52      1.71 o
  -5   9   9      170.40      178.04     10.01 o
  -4   9   9       50.81       41.22      3.12 o
  -3   9   9      131.28      130.24      4.56 o
  -2   9   9      108.31      108.87      4.20 o
  -1   9   9      116.67      105.69      4.15 o
   0   9   9       22.54       23.88      2.54 o
   1   9   9        3.65        2.21      2.04 o
   2   9   9       38.09       42.87      4.26 o
   3   9   9       13.54       16.21      3.08 o
   4   9   9        1.01       -4.20      2.20 o
   5   9   9        3.05        0.53      2.26 o
   6   9   9       22.58       21.60      4.97 o
  -8  10   9        4.87        6.26      2.66 o
  -7  10   9       19.28       24.99      3.78 o
  -6  10   9        7.49        2.04      1.77 o
  -5  10   9       59.06       61.60      3.99 o
  -4  10   9      383.47      373.44      8.31 o
  -3  10   9       29.38       26.12      2.75 o
  -2  10   9       78.76       75.44      3.82 o
  -1  10   9       23.73       23.21      2.98 o
   0  10   9       53.88       59.14      5.85 o
   1  10   9       38.24       37.95      4.22 o
   2  10   9       89.33       94.08      5.48 o
   3  10   9       61.08       66.68      3.99 o
   4  10   9       67.70       76.61      5.16 o
   5  10   9       18.97       18.86      3.38 o
  -7  11   9        1.01       -0.55      1.73 o
  -6  11   9        1.92        3.10      1.87 o
  -5  11   9        2.88       -1.15      1.62 o
  -4  11   9        8.57        7.84      3.19 o
  -3  11   9        7.31        7.73      2.15 o
  -2  11   9        0.40        0.24      1.69 o
  -1  11   9        4.62        3.78      2.48 o
   0  11   9       33.18       33.96      3.23 o
   1  11   9       25.16       26.79      4.74 o
   2  11   9      138.79      151.72      8.42 o
   3  11   9        1.13        0.66      2.20 o
   4  11   9        0.36       -0.70      2.63 o
  -6  12   9       19.28       19.54      3.62 o
  -5  12   9       14.61       19.78      3.54 o
  -4  12   9        3.20        6.25      2.54 o
  -3  12   9       10.77       12.90      2.45 o
  -2  12   9       12.10       12.07      2.41 o
  -1  12   9        0.93        2.11      1.89 o
   0  12   9        1.13        1.98      4.41 o
   1  12   9        0.00       -1.63      2.27 o
   2  12   9       28.49       26.24      3.73 o
  -4  13   9        0.06       -3.22      2.19 o
  -3  13   9       25.08       28.77      3.26 o
  -2  13   9        0.00       -3.48      1.74 o
  -1  13   9       88.95       99.78      4.83 o
   0  13   9        3.42        8.80      3.37 o
  -2 -14  10       87.50       82.64      6.71 o
  -1 -14  10      124.84      132.30      8.40 o
   0 -14  10        1.22        0.83      2.47 o
   1 -14  10        2.41        1.58      1.85 o
  -4 -13  10       15.87       15.74      3.78 o
  -3 -13  10       10.72        8.96      2.98 o
  -2 -13  10        0.27        1.91      1.70 o
  -1 -13  10        7.23        6.32      3.04 o
   0 -13  10        0.68       -0.80      1.64 o
   1 -13  10        0.33       -0.23      1.26 o
   2 -13  10        6.63        3.87      2.83 o
   3 -13  10       68.98       64.39      4.93 o
  -6 -12  10       15.76       24.71      4.32 o
  -5 -12  10       19.00       16.57      3.70 o
  -4 -12  10        2.68        0.33      1.63 o
  -3 -12  10       18.99       18.11      2.54 o
  -2 -12  10       32.72       30.64      3.11 o
  -1 -12  10       34.75       35.18      3.46 o
   0 -12  10       39.08       38.17      2.91 o
   1 -12  10        0.25        0.68      1.08 o
   2 -12  10       92.33       93.77      5.67 o
   3 -12  10       73.27       83.13      3.32 o
   4 -12  10      120.46      112.86      4.70 o
  -7 -11  10       16.78       17.48      3.85 o
  -6 -11  10       12.04        7.31      2.90 o
  -5 -11  10        0.60        1.48      1.39 o
  -4 -11  10       68.66       58.89      3.56 o
  -3 -11  10       11.17        8.27      1.87 o
  -2 -11  10       46.02       42.14      3.35 o
  -1 -11  10        0.01       -0.76      1.10 o
   0 -11  10      166.45      174.46      4.48 o
   1 -11  10        0.01        0.48      1.00 o
   2 -11  10      105.92      112.24      3.51 o
   3 -11  10       14.61       19.06      1.95 o
   4 -11  10        1.66        1.22      1.25 o
   5 -11  10       35.64       50.44      4.05 o
  -8 -10  10       93.43      103.65      7.29 o
  -7 -10  10       80.75       60.69      5.35 o
  -6 -10  10        5.83        8.08      2.83 o
  -5 -10  10       29.14       31.06      2.93 o
  -4 -10  10      146.37      145.37      5.11 o
  -3 -10  10       24.55       26.58      2.64 o
  -2 -10  10      118.30      115.11      3.31 o
  -1 -10  10        0.93        2.78      0.99 o
   0 -10  10       83.73       78.52      2.65 o
   1 -10  10        0.11        1.51      1.00 o
   2 -10  10        2.41        3.32      1.17 o
   3 -10  10        1.66        2.45      1.21 o
   4 -10  10        6.56        8.03      1.56 o
   5 -10  10       66.89       73.94      3.26 o
   6 -10  10       62.14       58.69      3.32 o
  -8  -9  10       41.44       47.91      5.43 o
  -7  -9  10       37.47       34.05      3.14 o
  -6  -9  10       35.44       38.30      7.26 o
  -5  -9  10       87.29       76.61      3.67 o
  -4  -9  10       33.43       28.00      7.09 o
  -3  -9  10       26.84       20.19      2.13 o
  -2  -9  10      232.89      212.39      5.71 o
  -1  -9  10       10.45       14.22      1.28 o
   0  -9  10        0.35       -0.06      0.76 o
   1  -9  10        2.58        4.77      1.04 o
   2  -9  10        9.12       12.81      1.41 o
   3  -9  10       50.69       53.25      2.57 o
   4  -9  10       44.73       54.46      2.70 o
   5  -9  10        0.24        0.61      1.10 o
   6  -9  10      102.81      108.84      3.84 o
   7  -9  10      129.06      144.47      7.11 o
  -9  -8  10       77.63       80.85      6.28 o
  -8  -8  10        0.82        0.94      1.45 o
  -7  -8  10       11.61       12.86      2.94 o
  -6  -8  10       25.61       21.14      2.34 o
  -5  -8  10       44.70       20.06      2.89 o
  -4  -8  10      104.26       82.85      5.24 o
  -3  -8  10      470.62      430.57     15.38 o
  -2  -8  10       29.67       31.20      2.38 o
  -1  -8  10      246.66      236.51      6.37 o
   0  -8  10       23.27       27.27      2.03 o
   1  -8  10       11.65        9.71      1.52 o
   2  -8  10        2.34        3.13      0.96 o
   3  -8  10       53.28       53.55      2.39 o
   4  -8  10       65.72       68.74      2.81 o
   5  -8  10       16.04       13.67      1.72 o
   6  -8  10        1.01        1.29      1.22 o
   7  -8  10        4.08        5.24      1.54 o
  -9  -7  10        5.38        5.96      2.69 o
  -8  -7  10        9.10        7.79      3.71 o
  -7  -7  10       35.34       41.90      3.11 o
  -6  -7  10        0.25        0.73      1.80 o
  -5  -7  10       42.95       43.49      2.52 o
  -4  -7  10       52.15       54.01      2.63 o
  -3  -7  10        9.44        9.60      1.43 o
  -2  -7  10        3.13        2.56      0.89 o
  -1  -7  10       66.70       67.03      2.46 o
   0  -7  10       96.98       90.45      2.97 o
   1  -7  10       22.17       16.84      1.64 o
   2  -7  10      102.86       99.98      2.65 o
   3  -7  10       18.41       19.99      1.61 o
   4  -7  10        1.83        4.51      1.14 o
   5  -7  10       86.11       91.99      6.40 o
   6  -7  10      114.98      124.33      5.21 o
   7  -7  10       88.63      103.28      4.56 o
   8  -7  10       68.38       83.47      4.07 o
 -10  -6  10      160.84      184.55      9.23 o
  -9  -6  10       85.12       81.62      8.70 o
  -8  -6  10       71.09       76.09      3.75 o
  -7  -6  10      159.06      174.58      7.42 o
  -6  -6  10        8.36        7.69      1.47 o
  -5  -6  10       22.53       20.19      1.87 o
  -4  -6  10       69.61       64.62      2.61 o
  -3  -6  10        5.55        7.94      1.62 o
  -2  -6  10      669.94      630.34      8.61 o
  -1  -6  10        3.76        9.28      1.14 o
   0  -6  10       13.93        9.07      1.20 o
   1  -6  10        5.33        0.55      0.77 o
   2  -6  10      116.39      106.99      3.53 o
   3  -6  10       52.95       55.25      2.68 o
   4  -6  10       18.89       26.70      1.88 o
   5  -6  10        6.50        4.56      1.24 o
   6  -6  10        0.22        0.67      1.03 o
   7  -6  10       88.33       94.71      3.51 o
   8  -6  10       34.87       35.59      2.80 o
 -10  -5  10        0.00        1.04      1.98 o
  -9  -5  10       11.58        9.53      1.98 o
  -8  -5  10       89.29       83.26      3.75 o
  -7  -5  10        0.69        0.30      1.08 o
  -6  -5  10       48.51       50.04      2.52 o
  -5  -5  10       15.28       16.99      1.62 o
  -4  -5  10       54.92       47.78      2.08 o
  -3  -5  10        0.13        0.61      0.86 o
  -2  -5  10      323.50      295.98      4.72 o
  -1  -5  10      178.87      151.83      3.23 o
   0  -5  10      769.65      703.47      9.50 o
   1  -5  10      204.79      201.91      6.44 o
   2  -5  10       49.57       51.81      2.36 o
   3  -5  10       48.89       41.21      2.47 o
   4  -5  10        2.14        4.26      1.27 o
   5  -5  10       33.19       32.09      2.14 o
   6  -5  10        1.58        0.55      0.99 o
   7  -5  10        0.97        1.20      1.25 o
   8  -5  10       13.05       12.21      2.46 o
 -10  -4  10        5.83        6.08      1.93 o
  -9  -4  10       42.05       40.25      3.22 o
  -8  -4  10       23.26       18.28      5.34 o
  -7  -4  10        0.00        0.99      1.05 o
  -6  -4  10       35.11       31.61      2.09 o
  -5  -4  10        1.16       -0.08      0.79 o
  -4  -4  10       59.77       56.64      3.65 o
  -3  -4  10       66.08       61.47      1.54 o
  -2  -4  10       41.82       36.58      1.04 o
  -1  -4  10        0.15        0.21      0.46 o
   0  -4  10      768.16      759.33      9.77 o
   1  -4  10      115.78      104.55      2.91 o
   2  -4  10      124.82      118.81      4.27 o
   3  -4  10       90.91       89.47      3.19 o
   4  -4  10        3.73        1.54      1.45 o
   5  -4  10       66.96       61.86      3.11 o
   6  -4  10       11.83       11.76      1.59 o
   7  -4  10       22.79       30.12      4.23 o
   8  -4  10        4.22        3.90      1.42 o
 -11  -3  10       24.45       22.36      4.17 o
 -10  -3  10        0.28        1.63      2.13 o
  -9  -3  10       22.26       19.57      5.27 o
  -7  -3  10        1.12        0.39      1.01 o
  -6  -3  10      277.03      259.41      5.53 o
  -5  -3  10       56.08       57.72      2.18 o
  -4  -3  10       79.25       69.15      1.66 o
  -3  -3  10       40.88       43.65      1.30 o
  -2  -3  10      105.45       88.05      1.78 o
  -1  -3  10      299.27      294.08      3.14 o
   0  -3  10      148.39      154.62      3.13 o
   1  -3  10       20.57       20.35      1.51 o
   2  -3  10       50.26       48.65      3.02 o
   3  -3  10      181.35      177.04      4.42 o
   4  -3  10       55.45       53.66      2.68 o
   5  -3  10       49.99       40.32      2.84 o
   6  -3  10        0.27        0.06      1.19 o
   7  -3  10       14.23       15.55      2.44 o
   8  -3  10        4.42        6.15      1.53 o
   9  -3  10        7.13        8.62      2.22 o
 -11  -2  10       12.91       13.48      3.45 o
 -10  -2  10       17.63       17.98      2.47 o
  -9  -2  10        0.19       -1.74      1.99 o
  -8  -2  10       67.44       36.79      3.36 o
  -7  -2  10        0.97        0.65      1.10 o
  -6  -2  10      364.18      356.62      6.70 o
  -5  -2  10       43.52       43.31      3.11 o
  -4  -2  10      158.80      161.19      2.74 o
  -3  -2  10      163.74      149.76      6.74 o
  -2  -2  10      676.49      657.39     17.88 o
  -1  -2  10       26.74       29.41      1.17 o
   0  -2  10     1455.28     1444.39     13.93 o
   1  -2  10      137.59      131.80      3.17 o
   2  -2  10       33.60       39.62      1.54 o
   3  -2  10       32.37       28.97      2.91 o
   4  -2  10        5.21        7.45      1.79 o
   5  -2  10       17.66       18.16      2.05 o
   6  -2  10      162.61      164.41      5.13 o
   7  -2  10        0.22        0.81      1.75 o
   8  -2  10       59.76       71.84      3.60 o
   9  -2  10        1.93       -1.28      3.92 o
 -11  -1  10        0.10        2.77      2.44 o
 -10  -1  10        0.41        0.35      1.42 o
  -9  -1  10       59.91       63.03      3.42 o
  -8  -1  10       17.65       11.74      2.86 o
  -7  -1  10       85.07       79.68      3.15 o
  -6  -1  10        0.04       -0.54      0.91 o
  -5  -1  10       79.39       90.33      2.57 o
  -4  -1  10        0.05        0.81      0.50 o
  -3  -1  10      171.32      162.53      5.99 o
  -2  -1  10      116.96      137.53      6.79 o
  -1  -1  10       49.82       51.04      1.91 o
   0  -1  10       71.40       72.03      2.13 o
   1  -1  10      844.83      836.64     13.63 o
   2  -1  10      126.33      124.92      2.78 o
   3  -1  10      145.66      135.86      8.34 o
   4  -1  10      108.33      111.22      4.64 o
   5  -1  10        7.05        5.64      1.41 o
   6  -1  10       34.93       37.53      2.98 o
   7  -1  10      105.75      113.86      4.96 o
   8  -1  10        0.23        1.35      1.14 o
   9  -1  10       48.21       51.40      5.28 o
 -11   0  10        7.96        7.97      3.08 o
 -10   0  10       16.20       17.52      2.56 o
  -9   0  10       51.29       55.70      3.33 o
  -8   0  10        2.68        0.28      0.73 o
  -7   0  10       81.56       76.36      4.21 o
  -6   0  10      317.27      314.34      6.20 o
  -5   0  10      119.03      111.05      2.99 o
  -4   0  10       24.69       23.84      0.85 o
  -3   0  10       31.63       29.87      2.34 o
  -2   0  10       73.21       82.06      2.21 o
  -1   0  10      947.08      925.61      9.97 o
   0   0  10        9.64        7.70      2.57 o
   1   0  10      630.97      614.08     10.88 o
   2   0  10      172.51      162.02      3.40 o
   3   0  10      120.75      129.75      4.76 o
   4   0  10       10.94       10.64      2.28 o
   5   0  10       96.68       97.50      4.66 o
   6   0  10        4.42        3.57      2.67 o
   7   0  10      118.77      130.27      4.15 o
   8   0  10        2.15        1.66      1.83 o
 -11   1  10       17.32       14.13      3.44 o
 -10   1  10       80.33       74.44      4.11 o
  -9   1  10       10.79        9.22      3.75 o
  -8   1  10      120.77       54.14      4.12 o
  -7   1  10       22.77       21.58      2.24 o
  -6   1  10        5.07        5.25      1.23 o
  -5   1  10       26.08       25.93      1.62 o
  -4   1  10       18.73       19.68      1.16 o
  -3   1  10       50.09       53.62      1.12 o
  -2   1  10      158.37      173.96      2.12 o
  -1   1  10       58.67       62.92      1.85 o
   0   1  10      317.04      302.69      4.91 o
   1   1  10      202.76      214.69      4.29 o
   2   1  10      394.26      385.92      6.62 o
   3   1  10       17.45       19.63      1.82 o
   4   1  10       33.72       38.04      2.58 o
   5   1  10       54.93       58.81      3.26 o
   6   1  10        0.98        0.83      1.21 o
   7   1  10       22.89       22.13      3.12 o
   8   1  10       25.07       27.64      2.98 o
 -11   2  10        9.68        8.75      3.18 o
 -10   2  10       31.90       32.07      5.95 o
  -9   2  10       54.47       58.39      3.42 o
  -8   2  10       49.74       45.70      4.04 o
  -7   2  10      317.09      320.22     12.12 o
  -6   2  10       23.76       20.74      1.94 o
  -5   2  10        1.94        1.00      0.98 o
  -4   2  10       69.15       59.14      1.89 o
  -3   2  10        0.43       -0.76      0.61 o
  -2   2  10       11.45        7.81      0.91 o
  -1   2  10      102.00       82.33      2.19 o
   0   2  10        2.57        1.93      1.40 o
   1   2  10      418.23      401.09      6.03 o
   2   2  10       19.73       15.99      2.05 o
   3   2  10      280.28      268.31      7.28 o
   4   2  10        0.23       -0.91      1.12 o
   5   2  10       43.81       45.13      4.43 o
   6   2  10      197.76      226.06      7.61 o
   7   2  10       85.79       97.97      5.23 o
   8   2  10       54.24       60.04      4.05 o
 -11   3  10        1.36       -1.79      2.30 o
 -10   3  10       18.50       17.02      2.60 o
  -9   3  10        1.04        0.93      1.48 o
  -8   3  10       19.60       16.55      2.18 o
  -7   3  10       96.34       95.51      5.50 o
  -6   3  10       43.93       39.85      2.19 o
  -5   3  10       12.27       13.70      1.50 o
  -4   3  10       35.14       31.59      1.79 o
  -3   3  10      166.30      146.83      3.07 o
  -2   3  10       12.98        6.67      1.02 o
  -1   3  10      132.35      123.82      3.18 o
   0   3  10       39.02       47.81      2.47 o
   1   3  10       25.77       20.28      1.97 o
   2   3  10       41.70       32.23      2.44 o
   3   3  10      149.85      139.16      5.33 o
   4   3  10        4.82        3.29      1.54 o
   5   3  10       22.52       15.94      3.01 o
   6   3  10       47.32       51.64      4.32 o
   7   3  10      117.89      131.21      6.15 o
   8   3  10        0.22        1.51      1.67 o
 -11   4  10        2.94        3.20      3.00 o
 -10   4  10       23.68       19.53      2.84 o
  -9   4  10       11.98       10.08      2.58 o
  -8   4  10       17.40       16.72      3.36 o
  -7   4  10        4.35        3.24      1.46 o
  -6   4  10        1.87        0.73      1.03 o
  -5   4  10       24.87       26.63      1.99 o
  -4   4  10        6.24        6.77      1.30 o
  -3   4  10      138.93      128.89      3.19 o
  -2   4  10       35.86       31.75      1.83 o
  -1   4  10      142.95      119.41      2.36 o
   0   4  10        1.66        1.72      1.57 o
   1   4  10      156.88      142.86      4.32 o
   2   4  10       25.62       19.37      2.11 o
   3   4  10      148.75      162.21      5.43 o
   4   4  10        0.04        0.80      1.25 o
   5   4  10      114.44      128.72      8.60 o
   6   4  10      171.61      196.81      6.13 o
   7   4  10       25.79       36.89      3.39 o
   8   4  10       36.75       34.71      5.88 o
 -10   5  10       13.84       13.33      3.61 o
  -9   5  10       23.69       17.18      4.61 o
  -8   5  10       26.75       28.23      2.86 o
  -7   5  10      135.76      129.80      6.36 o
  -6   5  10       20.25       19.15      2.18 o
  -5   5  10        8.07        7.03      1.44 o
  -4   5  10        6.78        6.64      1.91 o
  -3   5  10        3.83        0.22      0.53 o
  -2   5  10       93.72       86.78      3.28 o
  -1   5  10      107.58       94.54      2.88 o
   0   5  10        1.96        1.76      0.98 o
   1   5  10        8.83        5.58      1.47 o
   2   5  10      160.49      133.98      4.45 o
   3   5  10       21.54       21.21      2.31 o
   4   5  10       44.83       41.43      3.27 o
   5   5  10       96.04       97.08      4.36 o
   6   5  10       13.91       16.85      2.51 o
   7   5  10       47.08       48.34      4.06 o
 -10   6  10       17.09       14.71      3.81 o
  -9   6  10       32.44       26.77      3.12 o
  -8   6  10        3.90        3.77      1.84 o
  -7   6  10       97.02       99.82      8.18 o
  -6   6  10       12.74       11.68      1.77 o
  -5   6  10        4.35        3.81      1.37 o
  -4   6  10       30.71       31.07      3.71 o
  -3   6  10        1.25        0.35      1.16 o
  -2   6  10       17.64       14.30      1.76 o
  -1   6  10        4.40        5.71      1.22 o
   0   6  10       39.50       28.69      2.06 o
   1   6  10        0.20        0.92      1.21 o
   2   6  10       31.79       24.59      2.50 o
   3   6  10       32.95       30.89      2.85 o
   4   6  10       27.53       28.66      2.80 o
   5   6  10       23.30       21.89      2.69 o
   6   6  10       13.00       12.26      2.35 o
   7   6  10        0.52        0.27      3.08 o
  -9   7  10      108.32      107.48      5.24 o
  -8   7  10       35.01       37.67      3.53 o
  -7   7  10        0.04       -1.65      1.34 o
  -6   7  10        5.59        5.92      2.24 o
  -5   7  10        0.76       -0.86      1.19 o
  -4   7  10        2.09        1.41      1.29 o
  -3   7  10       64.21       59.00      2.98 o
  -2   7  10       29.93       30.10      3.99 o
  -1   7  10       78.32       76.15      3.30 o
   0   7  10       10.02        9.27      1.61 o
   1   7  10        0.01       -0.47      1.14 o
   2   7  10       37.92       35.86      3.34 o
   3   7  10       12.91       10.28      2.16 o
   4   7  10        3.10        1.78      1.71 o
   5   7  10       16.33       19.05      2.59 o
   6   7  10       34.53       33.51      6.49 o
  -9   8  10        5.69        1.73      2.92 o
  -8   8  10        4.83        4.27      2.12 o
  -7   8  10        2.69        1.68      1.60 o
  -6   8  10        1.89        2.20      1.51 o
  -5   8  10        0.21        1.52      1.51 o
  -4   8  10        1.55        0.72      1.34 o
  -3   8  10       10.16        9.40      2.34 o
  -2   8  10       32.05       33.43      2.69 o
  -1   8  10      161.06      154.83      4.76 o
   0   8  10        3.98        1.36      1.81 o
   1   8  10       75.82       78.99      3.83 o
   2   8  10       49.69       41.92      3.44 o
   3   8  10        0.01       -0.01      1.86 o
   4   8  10        3.16        4.07      1.93 o
   5   8  10       26.21       33.15      3.38 o
   6   8  10        8.99        8.89      2.43 o
  -8   9  10       34.53       41.12      4.41 o
  -7   9  10        8.45        8.00      2.10 o
  -6   9  10      117.91      125.83      5.87 o
  -5   9  10        1.00        1.69      1.52 o
  -4   9  10      145.38      139.92      4.81 o
  -3   9  10       80.11       84.06      3.89 o
  -2   9  10        0.52        0.44      2.86 o
  -1   9  10        0.95        1.31      1.45 o
   0   9  10        9.25       10.21      2.05 o
   1   9  10       40.71       38.72      4.06 o
   2   9  10       50.34       48.73      4.51 o
   3   9  10       25.94       28.54      3.88 o
   4   9  10        2.52       -1.68      2.15 o
   5   9  10       41.47       41.36      4.75 o
  -7  10  10       72.40       66.44     10.67 o
  -6  10  10        0.72        0.38      1.60 o
  -5  10  10      157.55      154.80      5.87 o
  -4  10  10       10.07        7.11      4.27 o
  -3  10  10        0.83       -0.87      1.59 o
  -2  10  10       13.01        8.51      2.12 o
  -1  10  10       14.34       13.34      2.32 o
   0  10  10        0.16       -1.51      1.55 o
   1  10  10       71.21       77.44      5.26 o
   2  10  10       11.75       11.19      4.81 o
   3  10  10        0.39       -0.19      2.20 o
   4  10  10        2.90        3.08      2.47 o
  -6  11  10        3.87        6.20      4.60 o
  -5  11  10       17.64       14.30      2.54 o
  -4  11  10        4.54        0.80      1.81 o
  -3  11  10        0.00       -1.82      1.60 o
  -2  11  10       19.50       15.83      2.90 o
  -1  11  10       26.59       24.88      2.95 o
   0  11  10       10.54       10.19      3.60 o
   1  11  10        1.99        2.07      3.91 o
   2  11  10        2.19       -0.12      2.18 o
   3  11  10        0.11        1.68      3.42 o
  -5  12  10        0.09        2.34      2.44 o
  -4  12  10        7.92        4.45      3.46 o
  -3  12  10        7.70        9.73      2.35 o
  -2  12  10        6.54        3.52      2.51 o
  -1  12  10        8.15        7.96      2.17 o
   0  12  10        6.39       11.73      3.71 o
   1  12  10       12.35        7.71      3.62 o
  -3 -13  11        5.46        6.38      2.99 o
  -2 -13  11        2.51       -0.51      2.07 o
  -1 -13  11       10.88        7.57      3.05 o
   0 -13  11        2.41        3.33      2.52 o
   1 -13  11       45.30       48.17      4.39 o
   2 -13  11       13.45        9.16      1.94 o
  -5 -12  11       16.29       13.03      3.50 o
  -4 -12  11       34.07       29.83      4.52 o
  -3 -12  11        5.72        5.08      2.56 o
  -2 -12  11        0.80       -1.02      1.38 o
  -1 -12  11       27.04       31.57      4.33 o
   0 -12  11        1.54        1.28      1.36 o
   1 -12  11       42.86       41.22      2.63 o
   2 -12  11        0.34       -0.89      1.28 o
   3 -12  11       43.09       43.43      3.57 o
  -6 -11  11        4.60        6.96      2.77 o
  -5 -11  11      104.60      110.86      6.84 o
  -4 -11  11       86.06       89.31      4.31 o
  -3 -11  11        0.84        0.22      1.31 o
  -2 -11  11        0.09       -0.72      1.05 o
  -1 -11  11       95.44      107.14      3.54 o
   0 -11  11        8.97        6.10      1.30 o
   1 -11  11        8.65       10.82      1.69 o
   2 -11  11      122.43      127.20      3.80 o
   3 -11  11      110.66      113.26      3.78 o
   4 -11  11      168.26      173.93      5.44 o
  -7 -10  11        0.08       -1.41      1.86 o
  -6 -10  11       32.40       27.19      2.85 o
  -5 -10  11       53.30       46.57      3.44 o
  -4 -10  11        0.00       -1.01      1.10 o
  -3 -10  11       11.65       15.37      1.62 o
  -2 -10  11        1.55        2.06      1.07 o
  -1 -10  11       12.62       16.38      1.67 o
   0 -10  11        7.10        6.32      1.73 o
   1 -10  11       11.77        9.37      1.37 o
   2 -10  11        1.79        5.22      1.43 o
   3 -10  11       15.40       19.21      1.88 o
   4 -10  11        1.01       -0.16      1.06 o
   5 -10  11        1.41        0.14      1.39 o
  -8  -9  11       49.31       51.85      5.69 o
  -7  -9  11       13.36       13.99      2.21 o
  -6  -9  11        3.04        3.21      1.46 o
  -5  -9  11       17.28       19.02      3.18 o
  -4  -9  11       61.03       55.66      3.83 o
  -3  -9  11      114.49      120.26      4.28 o
  -2  -9  11       24.32       19.60      2.10 o
  -1  -9  11        2.35        2.02      0.99 o
   0  -9  11       13.57        9.63      1.20 o
   1  -9  11       64.12       55.93      2.30 o
   2  -9  11        0.00        0.85      0.96 o
   3  -9  11        4.99        6.67      1.26 o
   4  -9  11        0.92        0.91      1.27 o
   5  -9  11        3.36        2.37      1.30 o
   6  -9  11       22.64       17.33      2.50 o
  -8  -8  11       30.70       35.02      4.43 o
  -7  -8  11       13.36       16.68      2.81 o
  -6  -8  11       42.49       40.48      3.03 o
  -5  -8  11       51.39       51.95      2.86 o
  -4  -8  11       38.91       43.14      2.58 o
  -3  -8  11        0.84        0.80      1.09 o
  -2  -8  11        0.06        1.16      1.09 o
  -1  -8  11       51.83       46.83      2.97 o
   0  -8  11        0.76        1.29      0.89 o
   1  -8  11        9.26       11.59      1.71 o
   2  -8  11        6.12        6.43      1.16 o
   3  -8  11       40.78       38.54      2.28 o
   4  -8  11       15.78       14.89      2.61 o
   5  -8  11       29.06       33.30      2.46 o
   6  -8  11       39.55       35.95      2.70 o
   7  -8  11       12.98       19.68      3.46 o
  -9  -7  11      111.02      100.78      6.60 o
  -8  -7  11       52.53       52.50      3.29 o
  -7  -7  11       23.43       25.45      2.51 o
  -6  -7  11       48.74       48.03      2.74 o
  -5  -7  11        1.10        0.46      1.06 o
  -4  -7  11        0.17       -0.01      0.92 o
  -3  -7  11      133.49      139.95      4.19 o
  -2  -7  11        4.98        0.75      0.88 o
  -1  -7  11      186.73      188.05      4.22 o
   0  -7  11        3.36        1.45      0.92 o
   1  -7  11        0.58        0.72      0.91 o
   2  -7  11        0.51        0.83      1.22 o
   3  -7  11       32.77       39.76      2.42 o
   4  -7  11        0.94        0.18      0.93 o
   5  -7  11       93.65       98.47      3.40 o
   6  -7  11        0.01       -0.96      1.12 o
   7  -7  11      103.43      117.83      4.65 o
  -9  -6  11      118.29      119.43      6.90 o
  -8  -6  11       52.48       51.88      4.54 o
  -7  -6  11      202.15      205.71      5.66 o
  -6  -6  11      167.24      168.99      4.75 o
  -5  -6  11        0.51        1.18      0.99 o
  -4  -6  11        9.91        8.43      1.27 o
  -3  -6  11      104.11       89.91      2.89 o
  -2  -6  11      370.38      337.26      5.59 o
  -1  -6  11        0.49        0.11      1.06 o
   0  -6  11        1.42        1.94      0.90 o
   1  -6  11        4.91        4.82      1.11 o
   2  -6  11      189.67      177.17      4.51 o
   3  -6  11      185.58      176.97      4.80 o
   4  -6  11       43.43       51.80      2.69 o
   5  -6  11       49.62       63.55      4.51 o
   6  -6  11        0.57        0.68      1.12 o
   7  -6  11      318.50      341.56      6.92 o
 -10  -5  11        9.46        2.43      2.78 o
  -9  -5  11       81.93       80.10      3.92 o
  -8  -5  11        0.24       -0.09      1.13 o
  -7  -5  11        0.40        1.65      1.20 o
  -6  -5  11       38.32       37.53      2.25 o
  -5  -5  11        0.73        2.71      1.04 o
  -4  -5  11      453.97      444.62      7.40 o
  -3  -5  11       27.02       28.90      1.57 o
  -2  -5  11        0.12        0.91      0.65 o
  -1  -5  11       41.22       31.56      2.29 o
   0  -5  11       76.99       66.75      2.32 o
   1  -5  11        1.17        1.39      0.87 o
   2  -5  11        0.23        0.75      0.70 o
   3  -5  11       27.60       32.89      3.30 o
   4  -5  11       43.38       40.43      3.23 o
   5  -5  11       63.34       61.59      3.35 o
   6  -5  11       19.49       16.43      1.82 o
   7  -5  11      142.97      153.76      4.49 o
   8  -5  11       68.05       63.04      4.02 o
 -10  -4  11        5.20        6.56      2.68 o
  -9  -4  11        1.39        0.99      1.17 o
  -8  -4  11      267.44      268.52      6.72 o
  -7  -4  11       42.84       40.94      4.48 o
  -6  -4  11      225.39      215.51      6.87 o
  -5  -4  11       46.63       44.95      2.04 o
  -4  -4  11      164.41      160.37      3.41 o
  -3  -4  11       26.61       29.61      1.81 o
  -2  -4  11      397.37      368.92      7.31 o
  -1  -4  11        1.20        2.76      0.70 o
   0  -4  11       95.61       80.20      2.38 o
   1  -4  11        7.24        8.38      1.23 o
   2  -4  11       16.29       15.85      1.59 o
   3  -4  11        7.27        6.68      1.38 o
   4  -4  11       20.04       16.11      2.33 o
   5  -4  11       20.43       16.13      2.07 o
   6  -4  11       28.34       29.47      2.72 o
   7  -4  11        0.63        2.17      1.23 o
   8  -4  11       28.36       33.98      3.05 o
 -10  -3  11        0.07        1.54      2.03 o
  -9  -3  11       17.06       13.90      3.00 o
  -8  -3  11       21.90       21.35      3.54 o
  -7  -3  11        0.25       -0.29      1.00 o
  -6  -3  11        0.17       -0.33      0.86 o
  -5  -3  11       11.60       11.96      1.21 o
  -4  -3  11       33.43       33.53      1.39 o
  -3  -3  11      392.67      407.83     13.02 o
  -2  -3  11       87.60       69.59      5.12 o
  -1  -3  11        3.89        4.46      0.86 o
   0  -3  11       19.01       18.62      1.32 o
   1  -3  11        9.11       10.54      1.23 o
   2  -3  11       27.13       25.79      1.93 o
   3  -3  11      125.59      117.41      3.70 o
   4  -3  11        2.67        1.93      1.15 o
   5  -3  11       75.66       74.32      4.55 o
   6  -3  11       45.86       48.11      3.41 o
   7  -3  11       12.62       14.72      1.88 o
   8  -3  11       21.73       22.42      2.59 o
 -10  -2  11        0.29        0.57      2.09 o
  -9  -2  11       26.70       15.24      9.70 o
  -8  -2  11        1.01        1.28      1.21 o
  -7  -2  11       47.73       47.84      3.38 o
  -6  -2  11       32.24       32.02      1.91 o
  -5  -2  11       22.11       27.50      1.51 o
  -4  -2  11       72.76       71.46      2.52 o
  -3  -2  11       30.86       28.88      3.76 o
  -2  -2  11        5.43        3.95      1.85 o
  -1  -2  11       12.52        9.23      0.58 o
   0  -2  11        5.12        3.62      0.82 o
   1  -2  11       15.40       16.02      1.43 o
   2  -2  11       20.53       16.80      1.62 o
   3  -2  11       32.75       34.41      2.81 o
   4  -2  11        0.01        0.91      1.11 o
   5  -2  11       20.74       18.44      2.14 o
   6  -2  11       66.70       59.04      3.75 o
   7  -2  11        8.01        6.39      1.81 o
   8  -2  11       48.47       54.78      4.46 o
 -10  -1  11        1.96        3.77      2.15 o
  -9  -1  11       12.03        3.11      3.23 o
  -8  -1  11       26.12       22.96      2.26 o
  -7  -1  11       10.03        7.03      1.42 o
  -6  -1  11       41.91       34.97      1.97 o
  -5  -1  11      140.88      134.11      3.14 o
  -4  -1  11       10.50        7.37      2.11 o
  -3  -1  11        3.32        2.99      2.28 o
  -2  -1  11      126.53      123.58      6.82 o
  -1  -1  11      406.06      415.72      4.62 o
   0  -1  11       13.24       12.77      1.47 o
   1  -1  11        5.22        4.43      1.25 o
   2  -1  11        6.89        5.46      1.47 o
   3  -1  11      349.46      334.85     10.30 o
   4  -1  11        0.56        0.15      1.66 o
   5  -1  11        1.23       -0.05      1.46 o
   6  -1  11       17.90       16.96      2.26 o
   7  -1  11        5.45        1.58      1.32 o
   8  -1  11       15.82       16.82      1.85 o
 -11   0  11        1.29        0.79      2.47 o
 -10   0  11        5.00        1.52      2.50 o
  -9   0  11       42.07       41.09      4.52 o
  -8   0  11        0.01       -1.17      1.12 o
  -7   0  11        0.77        0.93      1.11 o
  -6   0  11      145.99      140.38      3.75 o
  -5   0  11        0.00        0.48      0.83 o
  -4   0  11       41.14       51.17      1.49 o
  -3   0  11       22.40       26.25      2.77 o
  -2   0  11       14.30       15.56      2.18 o
  -1   0  11      226.65      196.04      3.35 o
   0   0  11       23.47       24.69      1.97 o
   1   0  11       61.02       67.89      3.15 o
   2   0  11        2.71        1.51      1.14 o
   3   0  11        4.98        6.09      1.65 o
   4   0  11       25.78       19.28      2.52 o
   5   0  11       75.29       85.18      3.63 o
   6   0  11       44.94       51.51      3.45 o
   7   0  11       13.83       13.28      1.94 o
   8   0  11        0.76        0.18      1.73 o
 -10   1  11       13.25       14.16      2.31 o
  -9   1  11        3.36        0.87      1.27 o
  -8   1  11       21.54       19.66      2.16 o
  -7   1  11      156.98      158.95      6.23 o
  -6   1  11        8.93        9.37      2.11 o
  -5   1  11        1.60        0.64      0.72 o
  -4   1  11       53.50       45.79      2.89 o
  -3   1  11      282.07      268.14      3.31 o
  -2   1  11       16.24        8.70      0.74 o
  -1   1  11        7.58       11.98      1.29 o
   0   1  11       78.20       84.53      2.67 o
   1   1  11       96.91       88.25      2.78 o
   2   1  11       90.42       95.48      4.98 o
   3   1  11        7.54        7.60      1.36 o
   4   1  11      111.38      125.18      4.10 o
   5   1  11       16.95       15.89      2.04 o
   6   1  11        2.34        2.34      1.71 o
   7   1  11       25.05       29.10      3.57 o
   8   1  11        0.86        1.34      1.81 o
 -10   2  11        5.43        6.93      2.97 o
  -9   2  11       55.43       53.96      3.48 o
  -8   2  11        9.06        8.13      1.77 o
  -7   2  11        3.39        3.69      1.36 o
  -6   2  11        6.50        5.22      2.01 o
  -5   2  11       38.84       36.79      3.98 o
  -4   2  11       18.04       15.85      1.38 o
  -3   2  11      282.15      238.25      6.15 o
  -2   2  11        0.26        0.66      0.67 o
  -1   2  11      217.49      208.00      4.67 o
   0   2  11       15.25       17.60      1.75 o
   1   2  11       15.25       15.79      2.06 o
   2   2  11       33.09       26.31      2.77 o
   3   2  11        4.28        5.22      1.61 o
   4   2  11        1.23        5.25      1.71 o
   5   2  11        2.19        2.82      1.73 o
   6   2  11      154.97      162.08      6.57 o
   7   2  11       27.02       29.64      3.61 o
 -10   3  11        3.88        5.49      2.73 o
  -9   3  11        1.43        0.76      1.45 o
  -8   3  11        3.80        1.78      3.07 o
  -7   3  11        0.07        0.98      1.21 o
  -6   3  11        8.23        7.11      1.46 o
  -5   3  11        5.06        3.39      1.10 o
  -4   3  11       10.42       12.23      1.27 o
  -3   3  11        1.76        2.86      0.88 o
  -2   3  11        0.05        0.73      0.77 o
  -1   3  11      131.28      111.44      2.89 o
   0   3  11        3.39        4.72      2.79 o
   1   3  11        4.01        1.75      1.16 o
   2   3  11       31.73       26.28      2.41 o
   3   3  11        0.72        1.39      1.13 o
   4   3  11        7.37       11.17      1.91 o
   5   3  11        8.08        6.84      2.15 o
   6   3  11        1.75        5.15      1.78 o
   7   3  11        0.22       -0.34      1.40 o
 -10   4  11       24.51       16.74      3.73 o
  -9   4  11       13.34       13.54      2.29 o
  -8   4  11        5.15        3.54      1.59 o
  -7   4  11       35.54       30.12      3.94 o
  -6   4  11       37.15       40.08      6.14 o
  -5   4  11       11.11       12.61      1.55 o
  -4   4  11        0.03        1.01      0.98 o
  -3   4  11        8.07        6.49      1.08 o
  -2   4  11        1.20        1.34      0.88 o
  -1   4  11        2.68        0.88      1.13 o
   0   4  11       72.48       67.99      3.04 o
   1   4  11       95.69       88.19      4.04 o
   2   4  11       17.78       15.20      2.09 o
   3   4  11        3.32        0.81      1.22 o
   4   4  11        1.32        0.83      1.36 o
   5   4  11       26.77       26.54      2.81 o
   6   4  11      176.91      196.19      6.37 o
   7   4  11       47.80       60.61      4.65 o
 -10   5  11      128.49      123.83      7.81 o
  -9   5  11        7.77        5.18      1.90 o
  -8   5  11       46.46       37.49      3.22 o
  -7   5  11       64.51       66.73      4.14 o
  -6   5  11        1.08       -0.31      0.86 o
  -5   5  11      102.10      102.89      6.31 o
  -4   5  11        2.02        2.67      1.21 o
  -3   5  11        2.81        4.55      1.16 o
  -2   5  11       21.99       18.92      1.66 o
  -1   5  11      121.93      107.59      3.85 o
   0   5  11        6.25        3.48      1.42 o
   1   5  11      119.96      102.86      3.93 o
   2   5  11       14.44       14.41      2.04 o
   3   5  11        0.27       -0.55      1.73 o
   4   5  11      172.44      186.39      9.88 o
   5   5  11       20.41       22.71      3.22 o
   6   5  11       52.96       58.76      4.20 o
  -9   6  11        5.56       -0.56      2.46 o
  -8   6  11       70.39       64.31      3.85 o
  -7   6  11       34.13       38.39      3.17 o
  -6   6  11       17.66       13.77      2.44 o
  -5   6  11       26.22       26.61      3.19 o
  -4   6  11       51.28       46.78      2.77 o
  -3   6  11       62.39       65.91      2.96 o
  -2   6  11       17.19       22.30      2.43 o
  -1   6  11        0.08        0.56      1.05 o
   0   6  11       24.05       20.52      2.30 o
   1   6  11        1.02        1.46      1.32 o
   2   6  11        2.41        1.97      1.44 o
   3   6  11        0.29        1.71      1.53 o
   4   6  11       30.90       33.70      3.14 o
   5   6  11       33.61       32.68      5.17 o
   6   6  11       60.93       61.52      7.06 o
  -9   7  11       12.10       15.85      3.95 o
  -8   7  11        0.98        1.01      1.71 o
  -7   7  11        0.59        1.34      1.64 o
  -6   7  11        8.15        6.31      1.78 o
  -5   7  11       88.17       99.62      3.87 o
  -4   7  11       13.96       13.96      1.97 o
  -3   7  11        0.93        0.29      1.22 o
  -2   7  11       10.02       12.98      2.39 o
  -1   7  11      113.61      109.97      3.54 o
   0   7  11        3.60        1.75      1.50 o
   1   7  11       11.17        6.57      1.83 o
   2   7  11        0.00        2.08      1.52 o
   3   7  11      133.37      136.93      5.22 o
   4   7  11      133.82      136.47      5.32 o
   5   7  11        3.05        1.63      3.43 o
  -8   8  11        0.36        0.46      2.33 o
  -7   8  11        0.38        1.71      2.32 o
  -6   8  11       25.82       25.53      3.16 o
  -5   8  11       16.70       18.66      3.73 o
  -4   8  11       53.00       60.18      3.30 o
  -3   8  11       86.44       92.71      3.92 o
  -2   8  11       55.40       55.80      3.30 o
  -1   8  11       17.77       19.14      2.31 o
   0   8  11        6.64        6.08      3.80 o
   1   8  11        1.34        1.58      1.64 o
   2   8  11        0.17        0.83      1.61 o
   3   8  11       72.39       78.71      5.51 o
   4   8  11        4.28        3.86      1.98 o
   5   8  11      157.67      172.98      6.22 o
  -7   9  11       17.42       11.22      2.97 o
  -6   9  11        6.99        9.39      2.16 o
  -5   9  11        0.20        1.95      1.62 o
  -4   9  11        0.79        2.24      1.66 o
  -3   9  11      130.86      128.58      4.69 o
  -2   9  11      176.69      177.72      5.64 o
  -1   9  11        0.58        2.65      1.59 o
   0   9  11       37.31       44.32      4.28 o
   1   9  11        0.76        0.60      2.17 o
   2   9  11       15.02        6.26      2.67 o
   3   9  11       59.32       65.30      5.46 o
   4   9  11        0.84       -1.49      2.09 o
  -6  10  11       35.61       33.24      4.60 o
  -5  10  11       26.06       26.11      2.92 o
  -4  10  11        1.94        4.47      1.97 o
  -3  10  11        9.57        9.69      2.16 o
  -2  10  11        1.23       -2.86      1.43 o
  -1  10  11       24.30       27.29      2.93 o
   0  10  11        0.42       -0.55      2.17 o
   1  10  11       27.52       29.70      3.93 o
   2  10  11       25.94       27.85      3.99 o
   3  10  11        3.45        2.56      2.37 o
  -5  11  11       21.98       16.35      3.43 o
  -4  11  11       33.87       34.25      4.30 o
  -3  11  11        2.02        2.96      2.47 o
  -2  11  11        0.40       -1.70      1.70 o
  -1  11  11       26.92       24.29      2.90 o
   0  11  11       19.96       13.17      3.46 o
   1  11  11       27.39       26.80      3.95 o
  -3 -12  12        3.26        4.95      2.85 o
  -2 -12  12       14.50        9.16      3.09 o
  -1 -12  12        5.41        7.68      1.97 o
   0 -12  12       21.29       25.54      3.83 o
   1 -12  12       34.91       37.03      2.94 o
   2 -12  12        0.36        1.03      1.42 o
  -5 -11  12        5.38        4.06      2.66 o
  -4 -11  12       51.88       47.27      5.14 o
  -3 -11  12        0.57        3.56      2.30 o
  -2 -11  12        2.40        3.93      1.28 o
  -1 -11  12       14.26       14.54      1.83 o
   0 -11  12       37.68       39.01      2.83 o
   1 -11  12      109.97      116.04      5.36 o
   2 -11  12      216.19      217.98      5.84 o
   3 -11  12        0.90        2.23      1.53 o
  -6 -10  12        0.55       -1.53      1.71 o
  -5 -10  12       86.63       88.16      5.82 o
  -4 -10  12        1.92        2.44      1.35 o
  -3 -10  12        0.21        0.03      1.21 o
  -2 -10  12      187.88      188.28     19.75 o
  -1 -10  12        1.04        1.57      1.14 o
   0 -10  12       15.61       18.55      1.68 o
   1 -10  12       68.55       74.69      2.76 o
   2 -10  12        9.40        6.48      1.45 o
   3 -10  12      174.81      202.43      4.84 o
   4 -10  12      248.25      263.66      6.97 o
  -7  -9  12        8.01        8.60      2.79 o
  -6  -9  12        0.15        1.05      1.22 o
  -5  -9  12        9.71        7.21      1.66 o
  -4  -9  12        4.87        7.60      1.65 o
  -3  -9  12       20.88       23.70      2.31 o
  -2  -9  12        4.48        6.53      1.55 o
  -1  -9  12        0.01        0.51      0.91 o
   0  -9  12        0.78        1.48      0.80 o
   1  -9  12        7.08        8.08      2.06 o
   2  -9  12       55.05       63.59      2.58 o
   3  -9  12       97.91      112.24      3.50 o
   4  -9  12        0.13        0.66      1.46 o
   5  -9  12        2.03        1.26      1.48 o
  -8  -8  12        2.69        1.50      2.24 o
  -7  -8  12        3.67        2.04      2.12 o
  -6  -8  12        7.77        8.64      1.73 o
  -5  -8  12        3.72        4.84      1.45 o
  -4  -8  12       14.15       11.69      1.69 o
  -3  -8  12       84.23       89.27      3.43 o
  -2  -8  12       11.08       16.24      1.83 o
  -1  -8  12       36.93       32.64      2.79 o
   0  -8  12        1.19       -0.55      1.13 o
   1  -8  12       22.76       18.56      4.24 o
   2  -8  12       18.03       16.50      2.40 o
   3  -8  12       20.54       24.36      1.95 o
   4  -8  12       43.06       41.78      2.58 o
   5  -8  12      168.66      184.34      4.76 o
   6  -8  12      113.49      125.07      4.77 o
  -8  -7  12        2.53        7.42      2.59 o
  -7  -7  12        4.88        4.43      1.50 o
  -6  -7  12        9.37        5.77      1.42 o
  -5  -7  12       41.81       42.61      3.60 o
  -4  -7  12       42.78       42.60      2.31 o
  -3  -7  12       41.77       44.00      2.55 o
  -2  -7  12       30.78       33.58      2.14 o
  -1  -7  12        0.02        1.77      0.90 o
   0  -7  12        9.50       11.74      1.45 o
   1  -7  12        7.57        6.96      1.33 o
   2  -7  12       33.76       26.86      2.41 o
   3  -7  12       68.63       71.81      3.04 o
   4  -7  12      108.46      107.49      3.36 o
   5  -7  12       14.54       15.61      1.81 o
   6  -7  12       18.37       30.93      3.74 o
  -9  -6  12        0.67        2.88      2.18 o
  -8  -6  12       36.91       42.85      3.58 o
  -7  -6  12      103.02      109.12      4.03 o
  -6  -6  12       31.41       34.96      2.47 o
  -5  -6  12       95.28       93.57      3.97 o
  -4  -6  12       30.08       28.40      1.89 o
  -3  -6  12        2.20        1.54      0.84 o
  -2  -6  12       28.67       31.58      2.56 o
  -1  -6  12       10.90       10.56      1.24 o
   0  -6  12        1.25        1.65      0.90 o
   1  -6  12       28.24       25.52      1.99 o
   2  -6  12        0.02        0.94      0.91 o
   3  -6  12        4.86        3.34      1.70 o
   4  -6  12       24.02       27.19      2.48 o
   5  -6  12       17.74       19.31      1.96 o
   6  -6  12       15.42       15.58      1.94 o
  -9  -5  12       74.22       64.73      5.11 o
  -8  -5  12       50.22       54.13      5.94 o
  -7  -5  12        4.23        3.55      1.55 o
  -6  -5  12       11.60       10.66      1.50 o
  -5  -5  12        7.36        7.96      1.24 o
  -4  -5  12        0.32       -0.69      0.75 o
  -3  -5  12       33.01       25.10      1.45 o
  -2  -5  12       35.36       40.07      1.66 o
  -1  -5  12        2.39        2.90      0.86 o
   0  -5  12       12.80       10.83      1.24 o
   1  -5  12       90.47       87.74      2.94 o
   2  -5  12       92.27      105.49      3.43 o
   3  -5  12        0.81        1.84      1.78 o
   4  -5  12        3.42        1.51      1.19 o
   5  -5  12      233.10      252.84      6.51 o
   6  -5  12        7.07        5.80      1.46 o
   7  -5  12       59.92       70.62      3.87 o
  -9  -4  12        9.86       12.91      2.94 o
  -8  -4  12        2.41        0.73      1.25 o
  -7  -4  12        0.00       -1.16      0.97 o
  -6  -4  12      164.08      167.04      4.24 o
  -5  -4  12      113.57      126.76      3.22 o
  -4  -4  12       68.21       71.79      2.09 o
  -3  -4  12      189.12      179.76      3.28 o
  -2  -4  12        0.00        0.16      0.54 o
  -1  -4  12      124.97      123.28      2.76 o
   0  -4  12       16.22       16.86      1.40 o
   1  -4  12       72.44       73.90      2.64 o
   2  -4  12        2.91        4.21      1.77 o
   3  -4  12       35.15       33.36      2.42 o
   4  -4  12        2.83        1.43      1.17 o
   5  -4  12        6.28        6.42      1.62 o
   6  -4  12       64.04       61.43      5.15 o
   7  -4  12      165.76      164.04      6.53 o
 -10  -3  12        0.50        1.67      2.08 o
  -9  -3  12        0.97       -0.44      3.30 o
  -8  -3  12       10.56       12.47      4.27 o
  -7  -3  12        0.10       -0.60      0.93 o
  -6  -3  12       35.59       35.45      1.96 o
  -5  -3  12        0.55        0.85      0.76 o
  -4  -3  12       50.72       49.01      2.21 o
  -3  -3  12      361.94      389.51     13.19 o
  -2  -3  12        7.36        7.65      2.45 o
  -1  -3  12      218.44      202.45      3.51 o
   0  -3  12        2.93        1.99      0.75 o
   1  -3  12        2.29        2.48      0.92 o
   2  -3  12        7.55        4.23      1.16 o
   3  -3  12        1.63       -0.10      0.98 o
   4  -3  12        7.03        6.47      1.67 o
   5  -3  12        9.29        7.09      2.53 o
   6  -3  12        1.99        1.92      1.45 o
   7  -3  12       72.89       65.63      4.00 o
 -10  -2  12        1.64        3.20      2.46 o
  -9  -2  12        5.68        5.67      2.32 o
  -8  -2  12        3.78        1.23      1.27 o
  -7  -2  12      115.59      123.87      3.79 o
  -6  -2  12        1.26        0.38      1.04 o
  -5  -2  12       75.85       79.70      2.26 o
  -3  -2  12       14.07       14.75      3.01 o
  -2  -2  12        6.63       10.45      2.76 o
  -1  -2  12      410.77      422.47      5.80 o
   0  -2  12        6.26        5.95      0.97 o
   1  -2  12       27.88       26.02      1.81 o
   2  -2  12      257.80      262.83      5.46 o
   3  -2  12        2.73        3.24      1.27 o
   4  -2  12       35.32       34.06      2.65 o
   5  -2  12        1.14        0.54      2.11 o
   6  -2  12        0.17        1.04      1.39 o
   7  -2  12       26.71       29.38      3.76 o
 -10  -1  12        7.20       10.04      3.03 o
  -9  -1  12       29.19       31.36      2.76 o
  -8  -1  12       30.53       34.08      2.63 o
  -7  -1  12       25.22       24.62      2.05 o
  -6  -1  12       17.54       16.43      1.54 o
  -5  -1  12        2.82        3.22      0.84 o
  -4  -1  12      298.39      305.05      8.02 o
  -3  -1  12        2.96        3.47      2.19 o
  -2  -1  12      344.47      370.03     13.41 o
  -1  -1  12       82.96       80.91      5.67 o
   0  -1  12       25.61       25.62      2.09 o
   1  -1  12       85.53       86.14      5.03 o
   2  -1  12       28.62       23.27      2.47 o
   3  -1  12        0.39        0.97      1.32 o
   4  -1  12       10.77       14.24      1.88 o
   5  -1  12        0.23        0.62      1.39 o
   6  -1  12       19.54       18.60      2.41 o
   7  -1  12        1.22        1.13      1.43 o
 -10   0  12        0.24        1.12      2.15 o
  -9   0  12       62.98       67.50      6.66 o
  -8   0  12        3.42        4.42      1.60 o
  -7   0  12      279.85      287.85      6.21 o
  -6   0  12       67.60       64.02      2.54 o
  -5   0  12        6.65        4.57      0.95 o
  -4   0  12       89.61       95.25      5.05 o
  -3   0  12        9.14        7.06      1.89 o
  -2   0  12       24.36       18.31      1.33 o
  -1   0  12      341.63      346.69      7.87 o
   0   0  12        0.87        0.62      0.93 o
   1   0  12        7.71        5.91      1.43 o
   2   0  12      233.21      232.23      6.62 o
   3   0  12       24.48       24.49      2.68 o
   4   0  12      167.80      172.13      4.90 o
   5   0  12      139.91      155.16      6.61 o
   6   0  12        0.37        0.96      1.19 o
   7   0  12      106.91      131.62      5.09 o
 -10   1  12       12.47       12.95      3.19 o
  -9   1  12       28.67       28.97      2.75 o
  -8   1  12       46.39       40.19      2.75 o
  -7   1  12        1.45        0.61      1.18 o
  -6   1  12       12.17       13.67      1.56 o
  -5   1  12       14.69       14.17      1.41 o
  -4   1  12        2.89        4.87      1.44 o
  -3   1  12      429.84      434.07      7.70 o
  -2   1  12       18.95       19.00      1.60 o
  -1   1  12       84.80       83.97      3.30 o
   0   1  12      192.67      183.41      5.15 o
   1   1  12       98.49       96.50      4.56 o
   2   1  12       58.20       64.88      3.72 o
   3   1  12       30.68       26.54      2.21 o
   4   1  12        3.86        4.83      1.45 o
   5   1  12        0.07       -0.45      1.30 o
   6   1  12        0.97        4.03      1.95 o
   7   1  12        0.68        0.47      3.17 o
 -10   2  12       22.02       20.31      3.85 o
  -9   2  12       14.09       13.60      3.43 o
  -8   2  12        5.83        8.76      3.57 o
  -7   2  12       44.78       42.95      2.69 o
  -6   2  12       63.37       61.78      3.02 o
  -5   2  12       18.31       14.30      1.43 o
  -4   2  12      139.30      157.95      5.63 o
  -3   2  12      184.95      193.18      3.53 o
  -2   2  12       72.15       71.73      2.16 o
  -1   2  12        9.82       11.38      1.50 o
   0   2  12       53.98       56.31      2.72 o
   1   2  12        0.77        0.31      1.06 o
   2   2  12        0.23        1.16      1.25 o
   3   2  12       28.01       28.14      3.26 o
   4   2  12      124.05      131.47      8.46 o
   5   2  12        0.15        1.56      2.07 o
   6   2  12       59.12       63.96      5.05 o
   7   2  12       13.25        9.07      5.03 o
 -10   3  12        4.35        3.58      2.75 o
  -9   3  12        5.21        0.08      0.94 o
  -8   3  12       17.87       19.31      2.35 o
  -7   3  12       60.21       62.63      3.17 o
  -6   3  12       30.47       29.55      2.32 o
  -5   3  12       14.92       17.49      1.64 o
  -4   3  12       39.04       42.21      1.96 o
  -3   3  12       17.15       19.15      1.83 o
  -2   3  12       14.56       15.30      1.37 o
  -1   3  12        8.61       10.20      1.54 o
   0   3  12        6.73        7.15      2.51 o
   1   3  12        0.07       -0.61      1.07 o
   2   3  12        1.56        0.04      1.14 o
   3   3  12        6.24        6.27      1.92 o
   4   3  12       13.36       23.46      2.60 o
   5   3  12      109.81      124.22      5.00 o
   6   3  12        0.59       -0.24      1.79 o
  -9   4  12        8.30       10.30      2.96 o
  -8   4  12        6.08        3.26      1.86 o
  -7   4  12       13.51       13.18      3.73 o
  -6   4  12       32.26       32.43      2.35 o
  -5   4  12       29.53       35.02      3.60 o
  -4   4  12       21.02       22.92      1.91 o
  -3   4  12       69.65       66.26      2.45 o
  -2   4  12       16.72       16.11      1.54 o
  -1   4  12       23.26       19.81      2.07 o
   0   4  12       53.76       50.16      2.98 o
   1   4  12       45.90       50.77      3.08 o
   2   4  12       11.98       16.82      2.97 o
   3   4  12       60.58       71.86      3.94 o
   4   4  12       87.47       97.93      6.12 o
   5   4  12       20.56       21.03      3.48 o
   6   4  12       25.87       31.88      4.35 o
  -9   5  12        0.12        0.04      2.33 o
  -8   5  12        6.98        0.93      1.66 o
  -7   5  12        3.29       -0.08      1.61 o
  -6   5  12       19.12       18.21      2.04 o
  -5   5  12        3.68        3.11      2.10 o
  -4   5  12      106.41      104.03      3.52 o
  -3   5  12        4.35        3.62      1.58 o
  -2   5  12        0.21        0.75      0.98 o
  -1   5  12      138.45      128.22      3.87 o
   0   5  12        0.76        0.05      1.25 o
   1   5  12       21.07       19.47      2.54 o
   2   5  12       58.53       54.80      4.42 o
   3   5  12        9.55       10.10      1.97 o
   4   5  12        7.61       13.56      2.34 o
   5   5  12       34.73       37.65      3.57 o
   6   5  12        2.94        5.13      1.96 o
  -9   6  12      133.16      142.67      8.31 o
  -8   6  12        7.22        9.49      3.12 o
  -7   6  12       30.87       32.80      2.99 o
  -6   6  12       16.61       13.86      1.97 o
  -5   6  12        0.02       -1.09      0.99 o
  -4   6  12       39.64       36.88      7.08 o
  -3   6  12       10.64       11.07      2.34 o
  -2   6  12       21.01       19.20      2.55 o
  -1   6  12        9.92        9.99      1.57 o
   0   6  12       93.76       81.73      3.76 o
   1   6  12        3.96        4.65      1.61 o
   2   6  12        0.39       -0.75      1.26 o
   3   6  12      125.29      131.23      5.38 o
   4   6  12       35.65       33.18      3.29 o
   5   6  12       62.25       61.81      4.56 o
  -8   7  12        0.36       -2.46      2.32 o
  -7   7  12       28.91       27.63      2.69 o
  -6   7  12       11.24        9.62      2.40 o
  -5   7  12       37.91       41.59      4.03 o
  -4   7  12       62.40       67.77      3.34 o
  -3   7  12        0.16        1.94      1.64 o
  -2   7  12        0.62       -0.41      1.32 o
  -1   7  12        1.51       -0.99      1.18 o
   0   7  12       23.29       18.73      2.43 o
   1   7  12        1.97        3.50      1.91 o
   2   7  12       13.13       14.31      2.49 o
   3   7  12       33.58       32.58      4.33 o
   4   7  12        0.49       -0.09      1.67 o
  -7   8  12        4.46        4.73      3.29 o
  -6   8  12       14.00       12.48      3.76 o
  -5   8  12      107.55      114.35      4.44 o
  -4   8  12       14.21       15.11      2.26 o
  -3   8  12      254.21      271.19      6.67 o
  -2   8  12       33.18       26.96      3.24 o
  -1   8  12        0.03        1.40      1.43 o
   0   8  12       39.75       41.60      4.11 o
   1   8  12        9.59        8.64      2.10 o
   2   8  12       52.68       52.75      3.99 o
   3   8  12       88.28       96.89      4.76 o
   4   8  12       10.37       13.39      2.57 o
  -6   9  12        0.67        1.40      2.14 o
  -5   9  12        0.04       -0.86      2.20 o
  -4   9  12        0.78        0.40      1.61 o
  -3   9  12        0.01       -0.04      2.63 o
  -2   9  12        5.84        3.49      1.82 o
  -1   9  12        1.34        3.99      1.80 o
   0   9  12       10.32        9.33      2.66 o
   1   9  12       26.93       25.53      3.63 o
   2   9  12        8.70        8.49      4.92 o
  -5  10  12       43.81       43.08      4.63 o
  -4  10  12        7.61        9.82      4.01 o
  -3  10  12       19.60       16.48      3.23 o
  -2  10  12       45.91       47.75      4.64 o
  -1  10  12        0.00       -2.37      1.99 o
   0  10  12       42.00       47.81      5.22 o
   1  10  12        8.70        3.55      3.34 o
  -4 -11  13        0.05        1.28      2.10 o
  -3 -11  13      171.44      166.02      8.00 o
  -2 -11  13        1.44        0.71      2.13 o
  -1 -11  13        1.18        3.46      1.72 o
   0 -11  13       33.56       34.05      3.05 o
   1 -11  13        2.71        3.15      1.54 o
  -5 -10  13        0.29       -0.37      1.90 o
  -4 -10  13        4.52        3.48      2.13 o
  -3 -10  13        0.49       -0.97      1.82 o
  -2 -10  13       82.67       91.00      3.99 o
  -1 -10  13       22.39       21.58      2.56 o
   0 -10  13      572.96      612.87     18.43 o
   1 -10  13       33.15       30.76      2.52 o
   2 -10  13      576.93      646.10     15.13 o
   3 -10  13        8.59        5.54      1.67 o
  -6  -9  13        7.23        5.44      2.33 o
  -5  -9  13       56.23       70.30      4.85 o
  -4  -9  13        3.95        2.81      1.36 o
  -3  -9  13        2.36        0.31      1.27 o
  -2  -9  13       44.66       42.07      2.80 o
  -1  -9  13        2.80        1.67      1.26 o
   0  -9  13       10.31       10.60      1.63 o
   1  -9  13       28.83       31.25      3.52 o
   2  -9  13      148.14      146.02      3.85 o
   3  -9  13       14.33       16.48      2.72 o
   4  -9  13      201.16      213.65      5.97 o
  -7  -8  13        9.94        4.78      2.29 o
  -6  -8  13        0.80        0.38      1.68 o
  -5  -8  13        5.54        8.90      2.75 o
  -4  -8  13       43.53       46.88      2.60 o
  -3  -8  13       36.54       40.79      2.58 o
  -2  -8  13       22.33       28.46      2.29 o
  -1  -8  13       16.45       13.05      1.58 o
   0  -8  13       21.19       21.80      1.98 o
   1  -8  13        5.02        4.06      1.32 o
   2  -8  13        0.12        2.16      1.18 o
   3  -8  13      124.84      136.04      4.12 o
   4  -8  13       36.04       37.26      2.91 o
   5  -8  13       30.55       40.24      4.71 o
  -8  -7  13       27.60       23.75      3.61 o
  -7  -7  13       24.18       31.31      3.86 o
  -6  -7  13        2.14        2.30      1.27 o
  -5  -7  13       18.05       18.34      1.84 o
  -4  -7  13       22.23       23.97      2.20 o
  -3  -7  13       12.89       14.55      1.57 o
  -2  -7  13        0.33        0.39      0.90 o
  -1  -7  13       48.31       46.65      3.59 o
   0  -7  13       27.46       29.31      2.13 o
   1  -7  13       20.03       21.65      1.98 o
   2  -7  13        0.26        2.06      1.17 o
   3  -7  13        0.30        0.26      0.97 o
   4  -7  13       32.80       32.00      2.29 o
   5  -7  13       15.60       11.27      2.10 o
  -8  -6  13        2.51        4.31      2.08 o
  -7  -6  13        7.94       10.05      1.64 o
  -6  -6  13        0.02        0.56      1.04 o
  -5  -6  13      112.40      123.34      5.89 o
  -4  -6  13       55.70       56.32      2.32 o
  -3  -6  13       22.35       29.60      2.24 o
  -2  -6  13        0.33        0.03      1.03 o
  -1  -6  13       37.19       37.26      1.92 o
   0  -6  13       12.29       13.99      1.50 o
   1  -6  13      207.22      215.65      6.83 o
   2  -6  13       17.63       17.21      1.89 o
   3  -6  13       49.73       54.91      2.99 o
   4  -6  13       31.41       32.93      6.00 o
   5  -6  13       78.99       86.46      3.73 o
  -8  -5  13       29.58       38.51      4.02 o
  -7  -5  13        1.27       -1.35      1.03 o
  -6  -5  13       66.86       68.84      4.49 o
  -5  -5  13        1.32        1.93      0.90 o
  -4  -5  13       23.73       20.71      1.45 o
  -3  -5  13        0.40        0.34      0.69 o
  -2  -5  13        2.11        1.88      0.71 o
  -1  -5  13        0.33        1.53      0.78 o
   0  -5  13        2.96        4.31      1.02 o
   1  -5  13        5.76        6.28      1.27 o
   2  -5  13        1.39        1.45      1.04 o
   3  -5  13       33.06       42.14      3.69 o
   4  -5  13       26.71       26.73      2.86 o
   5  -5  13       45.76       45.16      3.35 o
   6  -5  13        7.72       10.84      1.97 o
  -9  -4  13       37.06       42.92      4.57 o
  -8  -4  13       58.66       64.61      3.15 o
  -7  -4  13        6.43        7.81      1.42 o
  -6  -4  13       35.16       38.39      2.02 o
  -5  -4  13        0.43        0.48      0.77 o
  -4  -4  13       25.95       23.06      1.83 o
  -3  -4  13       58.72       51.09      2.32 o
  -2  -4  13        0.00        0.09      0.74 o
  -1  -4  13       15.34       13.92      1.29 o
   0  -4  13       50.22       57.76      2.21 o
   1  -4  13       37.24       46.11      2.27 o
   2  -4  13       19.88       17.54      2.38 o
   3  -4  13      102.72      102.45      7.86 o
   4  -4  13        0.31        2.30      1.65 o
   5  -4  13        5.61        8.48      2.07 o
   6  -4  13       16.20       14.11      2.73 o
  -9  -3  13       15.05       14.53      2.92 o
  -8  -3  13        1.01        0.19      1.15 o
  -7  -3  13       16.86       18.87      2.97 o
  -6  -3  13       13.03       12.99      1.38 o
  -5  -3  13       70.47       73.63      3.11 o
  -3  -3  13        7.62       11.96      2.96 o
  -2  -3  13        3.67        2.76      2.02 o
  -1  -3  13        7.12        4.91      0.79 o
   0  -3  13        1.63        1.76      0.83 o
   1  -3  13       67.75       65.84      3.48 o
   2  -3  13       71.80       73.09      2.92 o
   3  -3  13        0.80       -0.18      1.20 o
   4  -3  13       12.03       13.82      1.93 o
   5  -3  13       35.62       32.45      2.84 o
   6  -3  13       16.27       22.65      3.19 o
  -9  -2  13       36.16       39.01      4.32 o
  -8  -2  13        3.34        1.22      2.33 o
  -7  -2  13       12.64       11.64      1.57 o
  -6  -2  13       34.94       30.64      1.73 o
  -5  -2  13       41.61       38.42      2.30 o
  -3  -2  13       23.63       26.54      5.24 o
  -2  -2  13        5.39        7.58      2.53 o
  -1  -2  13       39.33       39.33      1.52 o
   0  -2  13       27.13       23.79      1.57 o
   1  -2  13        1.42        1.86      1.01 o
   2  -2  13        0.46        0.80      1.00 o
   3  -2  13        4.03        4.03      1.09 o
   4  -2  13       26.37       25.72      2.87 o
   5  -2  13       86.26      100.17      4.18 o
   6  -2  13        0.74        2.21      1.78 o
  -9  -1  13       24.20       29.71      3.89 o
  -8  -1  13       11.55        8.80      2.18 o
  -7  -1  13      191.70      202.89      5.07 o
  -6  -1  13      131.51      130.41      3.96 o
  -5  -1  13        7.01        5.44      1.37 o
  -3  -1  13       20.77       23.92      6.62 o
  -2  -1  13        0.27        0.43      1.79 o
  -1  -1  13       98.02       96.62      2.36 o
   0  -1  13        4.06        3.53      0.94 o
   1  -1  13      184.19      181.96      5.46 o
   2  -1  13       15.27       15.38      1.73 o
   3  -1  13        9.86        8.45      2.01 o
   4  -1  13      102.74       95.86      3.85 o
   5  -1  13       62.14       62.04      3.49 o
   6  -1  13        3.31        4.73      1.61 o
  -9   0  13       20.42       25.33      3.65 o
  -8   0  13       40.72       44.53      2.82 o
  -7   0  13       62.08       65.08      2.84 o
  -6   0  13        1.51        1.41      0.98 o
  -5   0  13        1.85       -0.76      0.79 o
  -4   0  13      232.09      238.75      7.49 o
  -3   0  13       72.47       70.72      4.83 o
  -2   0  13       49.10       45.12      2.20 o
  -1   0  13        1.52        2.50      1.03 o
   0   0  13        3.65        3.85      0.98 o
   1   0  13      158.29      175.47      4.75 o
   2   0  13       20.95       21.40      1.95 o
   3   0  13        8.31        7.25      1.48 o
   4   0  13       33.57       33.44      2.66 o
   5   0  13        2.03        4.31      1.35 o
   6   0  13       19.02       20.36      2.53 o
  -9   1  13        3.48        0.48      2.08 o
  -8   1  13        1.04        0.26      1.27 o
  -7   1  13       92.86       87.98      3.35 o
  -6   1  13      346.70      353.98      9.56 o
  -5   1  13       50.02       45.98      2.02 o
  -4   1  13        0.27       -0.14      0.76 o
  -3   1  13       41.46       34.79      2.31 o
  -2   1  13      222.21      235.23      7.83 o
  -1   1  13       60.25       73.04      3.65 o
   0   1  13        3.08        2.87      1.61 o
   1   1  13       43.30       47.87      4.12 o
   2   1  13       40.54       35.05      4.41 o
   3   1  13       25.12       29.07      3.09 o
   4   1  13        0.14        1.09      1.46 o
   5   1  13       10.65        9.86      2.46 o
   6   1  13       10.37        7.91      2.37 o
  -9   2  13       22.14       22.04      3.64 o
  -8   2  13        3.04        4.62      1.57 o
  -7   2  13       73.76       77.74      3.67 o
  -6   2  13       14.85       11.86      1.61 o
  -5   2  13       19.57       20.01      1.51 o
  -4   2  13        1.97        0.83      0.83 o
  -3   2  13        0.04        0.04      0.78 o
  -2   2  13        9.11        7.54      1.33 o
  -1   2  13        1.40       -0.15      1.17 o
   0   2  13        1.54        2.18      1.55 o
   1   2  13      154.57      182.34     10.63 o
   2   2  13      155.17      162.38      5.11 o
   3   2  13      142.79      135.12      5.62 o
   4   2  13        0.01       -2.12      1.21 o
   5   2  13       69.75       82.87      6.92 o
   6   2  13        2.06        2.76      2.00 o
  -9   3  13       17.05       11.41      3.07 o
  -8   3  13        1.56       -0.47      1.36 o
  -7   3  13        0.69       -0.01      1.77 o
  -6   3  13        1.12        1.62      1.26 o
  -5   3  13        7.11        8.11      1.37 o
  -4   3  13        1.92        0.02      0.93 o
  -3   3  13       16.80       15.82      1.43 o
  -2   3  13        7.46        5.17      1.45 o
  -1   3  13        7.00        5.72      1.40 o
   0   3  13        0.04       -0.36      1.80 o
   1   3  13       31.21       35.41      3.87 o
   2   3  13       30.28       39.27      3.18 o
   3   3  13       31.38       35.41      3.75 o
   4   3  13      185.64      197.64      6.23 o
   5   3  13        8.51        7.54      1.99 o
  -9   4  13        8.61        9.54      3.00 o
  -8   4  13       11.02       14.02      3.25 o
  -7   4  13       10.29        8.57      1.82 o
  -6   4  13       33.89       40.71      2.74 o
  -5   4  13       32.96       35.73      3.21 o
  -4   4  13       42.39       42.90      3.61 o
  -3   4  13        0.07        0.99      1.01 o
  -2   4  13        8.54        8.70      1.34 o
  -1   4  13       32.44       32.41      2.64 o
   0   4  13       15.94       13.79      2.00 o
   1   4  13        2.42        1.50      1.36 o
   2   4  13        4.46        3.94      1.58 o
   3   4  13        5.68        8.26      2.11 o
   4   4  13       41.29       48.11      3.82 o
   5   4  13       11.14       15.49      2.48 o
  -8   5  13        1.09       -2.19      2.25 o
  -7   5  13       20.35       23.76      2.58 o
  -6   5  13       15.74       14.40      2.30 o
  -5   5  13       25.47       23.34      2.50 o
  -4   5  13       26.00       29.07      2.36 o
  -3   5  13        5.23        4.92      1.29 o
  -2   5  13       64.31       64.22      2.67 o
  -1   5  13       74.45       74.23      3.55 o
   0   5  13       29.29       24.39      2.56 o
   1   5  13       22.11       21.98      2.54 o
   2   5  13      102.45       92.89      5.18 o
   3   5  13       15.74       21.42      2.71 o
   4   5  13       51.32       57.82      4.18 o
  -8   6  13       19.83       13.78      3.46 o
  -7   6  13       23.61       16.65      3.45 o
  -6   6  13        0.00       -0.77      1.53 o
  -5   6  13        0.09        2.79      1.44 o
  -4   6  13        4.32        8.02      2.44 o
  -3   6  13      112.77      107.00      3.84 o
  -2   6  13        7.92        6.25      1.44 o
  -1   6  13       69.97       60.04      3.60 o
   0   6  13       18.99       18.36      2.41 o
   1   6  13       12.10       13.01      2.20 o
   2   6  13      125.80      139.10     10.22 o
   3   6  13        1.44        0.96      1.63 o
   4   6  13        1.62        3.45      1.85 o
  -7   7  13        1.73        5.22      3.03 o
  -6   7  13        9.04        1.01      3.44 o
  -5   7  13       21.68       21.02      3.18 o
  -4   7  13        2.47       -0.74      1.37 o
  -3   7  13       12.79       13.34      2.01 o
  -2   7  13        1.44       -1.83      1.21 o
  -1   7  13       27.46       29.16      4.35 o
   0   7  13        1.06        1.44      1.73 o
   1   7  13       18.31       24.44      2.94 o
   2   7  13        0.07       -2.02      1.52 o
   3   7  13       51.76       52.10      4.10 o
  -6   8  13        0.69        0.35      2.32 o
  -5   8  13        0.11       -1.97      2.42 o
  -4   8  13        3.96        4.08      2.37 o
  -3   8  13       33.41       36.46      3.19 o
  -2   8  13        0.62        2.15      2.38 o
  -1   8  13        0.89        1.38      2.10 o
   0   8  13        7.78        9.29      2.72 o
   1   8  13        2.64        0.85      3.20 o
   2   8  13       65.54       53.38      4.16 o
  -5   9  13       71.18       76.68      5.32 o
  -4   9  13        1.08        2.76      3.67 o
  -3   9  13       12.76       12.26      3.00 o
  -2   9  13        7.38        4.89      2.54 o
  -1   9  13        0.46        0.99      2.17 o
   0   9  13        2.55        1.49      4.74 o
   1   9  13       27.77       28.69      3.87 o
  -3 -10  14        0.10       -0.67      1.72 o
  -2 -10  14       12.22        7.96      2.53 o
  -1 -10  14       31.55       33.08      4.19 o
   0 -10  14       28.32       43.91      4.83 o
   1 -10  14       59.26       72.96      3.43 o
  -5  -9  14        4.34        3.98      2.03 o
  -4  -9  14       14.06       14.41      2.79 o
  -3  -9  14       55.07       54.14      4.20 o
  -2  -9  14        1.99        1.30      1.84 o
  -1  -9  14       62.81       67.30      4.70 o
   0  -9  14      153.17      151.76     13.89 o
   1  -9  14      146.98      149.01      6.01 o
   2  -9  14        1.87        1.38      1.33 o
  -6  -8  14       20.74       24.79      3.43 o
  -5  -8  14        2.82        3.22      1.87 o
  -4  -8  14        5.81        5.62      1.38 o
  -3  -8  14        1.47        1.44      1.12 o
  -2  -8  14       12.57       13.43      1.80 o
  -1  -8  14       70.54       74.16      3.24 o
   0  -8  14      121.14      130.43      4.55 o
   1  -8  14       25.49       26.70      2.29 o
   2  -8  14      158.51      161.26      6.26 o
   3  -8  14       35.39       46.75      5.55 o
  -7  -7  14        1.15        1.27      1.89 o
  -6  -7  14       19.83       21.65      3.11 o
  -5  -7  14       17.83       18.39      3.19 o
  -4  -7  14       31.06       32.87      2.02 o
  -3  -7  14        0.03        0.34      0.91 o
  -2  -7  14        3.14        1.66      2.52 o
  -1  -7  14       24.00       23.55      1.82 o
   0  -7  14       84.19       84.78      5.24 o
   1  -7  14       44.03       53.45      2.74 o
   2  -7  14       42.53       34.47      4.19 o
   3  -7  14        4.86        3.79      1.36 o
   4  -7  14        1.62        0.28      1.32 o
  -7  -6  14       52.47       53.98      4.04 o
  -6  -6  14        0.06        1.40      1.04 o
  -5  -6  14       47.95       48.82      2.23 o
  -4  -6  14        1.20        1.81      0.89 o
  -3  -6  14       13.84       17.39      1.47 o
  -2  -6  14        0.25        0.72      0.85 o
  -1  -6  14        0.10        0.75      0.87 o
   0  -6  14        8.11        7.91      1.31 o
   1  -6  14       10.81       11.04      1.54 o
   2  -6  14      107.90      117.91      3.97 o
   3  -6  14        7.24        4.97      1.29 o
   4  -6  14        9.65       12.12      2.49 o
  -8  -5  14       21.40       25.58      3.37 o
  -7  -5  14       14.86       13.36      1.67 o
  -6  -5  14        0.07        0.21      1.07 o
  -5  -5  14       58.29       67.77      2.25 o
  -4  -5  14       10.49       12.82      1.70 o
  -3  -5  14        5.96        7.72      1.43 o
  -2  -5  14        0.53        1.82      0.70 o
  -1  -5  14       13.37       12.91      1.24 o
   0  -5  14        6.81        8.63      1.27 o
   1  -5  14        0.41        1.27      1.02 o
   2  -5  14        6.11        7.71      1.44 o
   3  -5  14        2.78        3.94      1.35 o
   4  -5  14        5.71        5.81      2.39 o
   5  -5  14       67.91       70.63      4.95 o
  -8  -4  14        0.03        1.18      1.73 o
  -7  -4  14       32.99       32.69      2.15 o
  -6  -4  14       16.37       15.46      1.44 o
  -5  -4  14        7.52        4.40      1.35 o
  -4  -4  14        1.12        0.77      0.88 o
  -2  -4  14        0.24        0.12      0.79 o
  -1  -4  14        3.99        3.02      0.81 o
   0  -4  14       41.81       45.17      2.09 o
   1  -4  14       11.26       10.57      1.46 o
   2  -4  14        7.27        7.36      1.44 o
   3  -4  14       99.42      137.37     13.69 o
   4  -4  14        1.08        2.29      1.66 o
   5  -4  14       56.35       55.70      4.71 o
  -8  -3  14       43.77       43.34      3.68 o
  -7  -3  14       32.77       37.33      2.12 o
  -6  -3  14       14.75       11.54      1.91 o
  -5  -3  14        0.67       -0.37      1.01 o
  -2  -3  14        0.72        2.41      2.02 o
  -1  -3  14       47.13       45.20      1.66 o
   0  -3  14       22.34       19.06      1.55 o
   1  -3  14      121.49      129.13      3.63 o
   2  -3  14       15.25       16.02      1.83 o
   3  -3  14        0.00       -0.72      1.04 o
   4  -3  14        9.43        6.26      1.58 o
   5  -3  14       13.62       15.81      2.74 o
  -8  -2  14        9.91        8.80      2.34 o
  -7  -2  14       17.02       14.85      1.56 o
  -6  -2  14       65.49       65.40      3.36 o
  -3  -2  14        4.44        5.57      1.92 o
  -2  -2  14        0.03        1.03      2.07 o
  -1  -2  14        1.42        0.72      0.91 o
   0  -2  14       27.95       30.76      1.78 o
   1  -2  14        0.75        2.05      1.03 o
   2  -2  14        0.12        0.11      1.05 o
   3  -2  14        8.45        7.90      1.61 o
   4  -2  14        2.24        2.62      1.38 o
   5  -2  14        9.07       10.39      2.34 o
  -8  -1  14       81.35      100.44      5.25 o
  -7  -1  14       48.89       51.27      2.38 o
  -6  -1  14        7.77        9.58      1.85 o
  -5  -1  14        1.68        1.44      1.12 o
  -3  -1  14       19.70       23.88      3.16 o
  -2  -1  14       29.09       25.63      3.36 o
  -1  -1  14       12.09       11.90      1.10 o
   0  -1  14       37.77       40.10      2.02 o
   1  -1  14        7.39        8.58      1.37 o
   2  -1  14        0.00       -0.76      1.60 o
   3  -1  14        0.50       -0.68      1.11 o
   4  -1  14        4.20        2.57      1.17 o
   5  -1  14        2.92        0.27      1.21 o
  -8   0  14        8.05        7.95      2.39 o
  -7   0  14       84.58       89.57      3.15 o
  -6   0  14        0.69       -0.69      0.89 o
  -5   0  14       20.54       17.76      2.07 o
  -4   0  14      105.12      115.01      5.43 o
  -3   0  14        4.80        8.40      2.26 o
  -2   0  14        9.47       12.23      1.59 o
  -1   0  14        2.53        3.03      1.14 o
   0   0  14       43.05       49.85      2.97 o
   1   0  14      150.93      151.24      4.87 o
   2   0  14       40.33       42.06      2.69 o
   3   0  14       16.76       15.51      1.94 o
   4   0  14       14.88       16.81      1.85 o
   5   0  14        0.09       -0.66      1.39 o
  -8   1  14       91.47       94.70      5.39 o
  -7   1  14        7.26        7.35      1.60 o
  -6   1  14      128.31      136.43      3.65 o
  -5   1  14      122.66      127.36      4.76 o
  -4   1  14        3.09        2.42      1.13 o
  -3   1  14      219.55      268.61     14.06 o
  -2   1  14        6.95        6.17      1.26 o
  -1   1  14       35.50       36.41      2.37 o
   0   1  14      300.43      331.02      6.95 o
   1   1  14        0.01        1.72      1.33 o
   2   1  14      225.15      248.11     13.31 o
   3   1  14        0.23        1.66      1.51 o
   4   1  14        4.31        1.45      1.68 o
   5   1  14      115.17      144.82     11.06 o
  -8   2  14        0.18        1.81      2.00 o
  -7   2  14        0.23        0.33      1.18 o
  -6   2  14        0.16       -0.27      1.09 o
  -5   2  14       60.21       62.15      2.53 o
  -4   2  14        8.83        7.72      1.14 o
  -3   2  14        0.00       -0.13      1.07 o
  -2   2  14        6.01        6.41      1.43 o
  -1   2  14       10.17        7.00      1.52 o
   0   2  14       71.89       77.54      6.23 o
   1   2  14        2.64        3.80      1.44 o
   2   2  14       46.58       51.20      3.99 o
   3   2  14        2.70        5.29      1.71 o
   4   2  14       17.83       21.01      2.64 o
   5   2  14        2.64        3.06      2.87 o
  -8   3  14        3.99        2.22      2.20 o
  -7   3  14       30.76       33.75      4.07 o
  -6   3  14       53.96       54.06      2.81 o
  -5   3  14       62.42       66.67      2.72 o
  -4   3  14       50.15       52.30      2.25 o
  -3   3  14        0.00        0.28      1.25 o
  -2   3  14        4.17        4.80      3.20 o
  -1   3  14        6.69        5.88      1.55 o
   0   3  14       63.30       64.93      4.63 o
   1   3  14       26.12       35.54      2.98 o
   2   3  14       30.64       29.93      2.90 o
   3   3  14       40.01       47.52      3.64 o
   4   3  14        2.29        2.38      1.63 o
  -8   4  14       36.61       40.51      4.67 o
  -7   4  14       13.30       10.57      2.93 o
  -6   4  14       20.80       21.38      2.82 o
  -5   4  14       30.55       25.69      2.16 o
  -4   4  14        4.47        2.84      1.31 o
  -3   4  14        1.99        1.31      1.55 o
  -2   4  14        0.81       -0.87      1.24 o
  -1   4  14        1.63        0.56      1.24 o
   0   4  14        2.72        2.45      1.46 o
   1   4  14        1.15        0.49      1.32 o
   2   4  14       19.17       13.98      3.42 o
   3   4  14       24.53       29.13      3.06 o
   4   4  14        5.62        4.12      1.89 o
  -7   5  14        1.42        2.58      2.43 o
  -6   5  14       59.22       66.77      5.01 o
  -5   5  14       61.32       61.92      3.03 o
  -4   5  14        7.85        9.03      1.65 o
  -3   5  14        1.39       -0.22      1.20 o
  -2   5  14        8.98       10.67      2.00 o
  -1   5  14       75.20       84.16      3.92 o
   0   5  14       10.95        7.18      1.90 o
   1   5  14      103.36      107.20      4.57 o
   2   5  14       72.18       78.72      4.39 o
   3   5  14       99.83      102.41      4.75 o
  -6   6  14        0.31       -2.48      3.40 o
  -5   6  14        5.32        3.35      2.20 o
  -4   6  14        3.11        2.45      2.87 o
  -3   6  14        0.52        0.67      1.40 o
  -2   6  14        9.59        9.57      2.14 o
  -1   6  14       30.71       38.14      3.24 o
   0   6  14        3.11        4.17      1.76 o
   1   6  14        1.51        4.48      1.87 o
   2   6  14        4.11        6.64      1.96 o
  -5   7  14       56.29       53.55      4.68 o
  -4   7  14        0.32       -1.29      1.99 o
  -3   7  14        3.83        0.74      1.89 o
  -2   7  14      110.62      108.95      5.48 o
  -1   7  14       36.24       33.37      3.19 o
   0   7  14        0.02        3.01      2.47 o
   1   7  14      103.68      104.77      4.83 o
  -4   8  14       16.36       10.82      2.95 o
  -3   8  14       12.07       12.12      3.09 o
  -2   8  14       10.44        8.81      5.00 o
  -1   8  14        1.88        2.89      3.38 o
   0   8  14       38.48       40.31      4.35 o
  -2  -9  15      220.58      249.88      8.99 o
  -1  -9  15        3.91        5.88      2.22 o
  -4  -8  15       17.05       19.17      2.87 o
  -3  -8  15       24.78       24.53      3.12 o
  -2  -8  15       39.75       40.50      3.60 o
  -1  -8  15      139.30      144.86      6.46 o
   0  -8  15       18.14       18.06      2.52 o
   1  -8  15       99.39      111.80      6.65 o
  -5  -7  15       26.04       33.57      3.34 o
  -4  -7  15       19.21       18.73      2.73 o
  -3  -7  15       75.22       74.07      2.66 o
  -2  -7  15       13.77       13.05      2.56 o
  -1  -7  15        7.61        6.84      1.44 o
   0  -7  15       43.64       40.74      2.30 o
   1  -7  15        8.84       18.93      6.22 o
   2  -7  15        0.14        1.30      1.46 o
  -6  -6  15       12.85       13.31      2.38 o
  -5  -6  15        5.10        7.94      1.68 o
  -4  -6  15        8.83       10.67      1.84 o
  -3  -6  15        0.45        0.75      1.29 o
  -2  -6  15       15.30       12.93      1.42 o
  -1  -6  15      133.69      153.45      8.44 o
   0  -6  15       16.22       18.29      1.74 o
   1  -6  15       11.84       12.89      1.66 o
   2  -6  15        2.12        0.77      1.51 o
   3  -6  15        1.65        2.30      1.76 o
  -6  -5  15        1.77        1.43      1.34 o
  -5  -5  15        0.14       -0.01      1.23 o
  -4  -5  15        1.91        1.83      1.09 o
  -3  -5  15       27.94       27.65      2.19 o
  -2  -5  15       35.92       36.59      2.60 o
  -1  -5  15       21.52       26.98      1.59 o
   0  -5  15       10.17        9.59      1.31 o
   1  -5  15        1.50        2.56      1.17 o
   2  -5  15       15.75       17.18      2.45 o
   3  -5  15        0.00       -0.12      1.42 o
  -7  -4  15        1.21        3.49      1.63 o
  -6  -4  15        6.61        5.56      1.55 o
  -5  -4  15       58.29       61.16      2.85 o
  -2  -4  15       73.39       81.78      4.79 o
  -1  -4  15        5.24        5.93      1.36 o
   0  -4  15      147.02      155.27      3.74 o
   1  -4  15        4.34        4.57      1.73 o
   2  -4  15       14.99       14.79      1.89 o
   3  -4  15        5.25        7.26      2.70 o
   4  -4  15        4.71        5.97      2.03 o
  -7  -3  15       12.48        9.05      2.06 o
  -6  -3  15       20.59       22.41      2.25 o
  -2  -3  15       34.82       39.61      5.73 o
  -1  -3  15       15.41       12.66      1.63 o
   0  -3  15       57.44       64.08      2.64 o
   1  -3  15       10.46        7.50      1.37 o
   2  -3  15       32.52       31.94      2.43 o
   3  -3  15        6.32        4.31      1.74 o
   4  -3  15        1.46        2.48      1.76 o
  -7  -2  15       57.54       62.76      3.67 o
  -6  -2  15       34.79       37.00      2.56 o
  -3  -2  15       49.73       57.45      6.90 o
  -2  -2  15       25.10       25.58      4.79 o
  -1  -2  15        9.57       11.97      1.61 o
   0  -2  15       62.51       70.15      3.79 o
   1  -2  15       94.44       94.58      3.64 o
   2  -2  15       12.55       12.32      2.99 o
   3  -2  15        1.19        0.27      1.47 o
   4  -2  15       24.22       29.94      4.04 o
  -7  -1  15        2.17        1.91      1.58 o
  -6  -1  15        0.28       -0.74      1.16 o
  -3  -1  15      115.01      131.75      8.46 o
  -2  -1  15       56.65       65.54      5.30 o
  -1  -1  15        1.18        1.19      1.14 o
   0  -1  15       61.28       62.86      2.11 o
   1  -1  15       81.35       77.05      3.85 o
   2  -1  15        6.31        5.64      1.19 o
   3  -1  15        5.92        8.03      1.73 o
   4  -1  15        9.58        8.52      1.92 o
  -6   0  15       14.89       17.08      2.25 o
  -5   0  15       52.26       58.98      3.04 o
  -3   0  15      151.25      183.14      7.27 o
  -2   0  15        0.39        1.45      1.08 o
  -1   0  15      327.24      356.40      5.44 o
   0   0  15       31.89       35.82      2.56 o
   1   0  15        2.28        2.01      2.42 o
   2   0  15        0.15       -0.54      1.13 o
   3   0  15        5.33        4.45      1.94 o
   4   0  15        2.91        2.88      1.82 o
  -7   1  15       17.34       12.58      2.49 o
  -6   1  15       24.24       20.18      1.55 o
  -5   1  15        1.32        2.46      1.51 o
  -4   1  15        0.20        2.32      1.18 o
  -3   1  15       28.45       35.82      2.27 o
  -2   1  15        4.20        4.00      1.24 o
  -1   1  15       29.92       36.63      2.56 o
   0   1  15       10.36       13.18      1.92 o
   1   1  15       85.70       84.18      3.75 o
   2   1  15        3.85        2.26      1.46 o
   3   1  15        0.91       -1.07      1.37 o
  -7   2  15       36.70       30.80      3.55 o
  -6   2  15        7.15        5.76      1.89 o
  -5   2  15       70.98       64.79      2.49 o
  -4   2  15       19.57       17.13      1.95 o
  -3   2  15        0.19        0.23      1.21 o
  -2   2  15       24.84       30.03      4.14 o
  -1   2  15        1.01       -0.45      1.16 o
   0   2  15       60.64       66.45      3.52 o
   1   2  15       11.06       11.79      2.00 o
   2   2  15        1.42        4.79      2.55 o
   3   2  15       24.76       26.45      2.91 o
  -7   3  15       46.62       44.34      4.33 o
  -6   3  15       20.71       13.23      2.67 o
  -5   3  15       49.98       54.30      2.67 o
  -4   3  15        0.07       -0.15      0.99 o
  -3   3  15       59.23       57.98      4.46 o
  -2   3  15        1.06        0.06      1.29 o
  -1   3  15       27.94       24.49      2.41 o
   0   3  15       74.96       80.29      3.73 o
   1   3  15       97.05      101.14      4.23 o
   2   3  15        0.28        0.70      1.41 o
   3   3  15        0.80        0.36      1.44 o
  -6   4  15        5.56        5.01      2.37 o
  -5   4  15       16.54       19.74      2.79 o
  -4   4  15        2.20        1.54      1.26 o
  -3   4  15      151.30      171.47      6.27 o
  -2   4  15        0.13        1.77      1.48 o
  -1   4  15        2.64        4.09      1.55 o
   0   4  15        2.15       -1.11      1.40 o
   1   4  15       12.55       12.85      2.27 o
   2   4  15       80.27       93.36      7.23 o
  -6   5  15        4.60        7.48      2.71 o
  -5   5  15       14.58       14.45      2.68 o
  -4   5  15       29.95       30.64      3.38 o
  -3   5  15       59.89       58.60      3.59 o
  -2   5  15       75.01       77.09      3.91 o
  -1   5  15       89.70       96.90      4.31 o
   0   5  15       21.29       22.40      2.63 o
   1   5  15        0.04        0.50      1.71 o
  -4   6  15       66.81       86.44      4.96 o
  -3   6  15       14.51       15.39      2.86 o
  -2   6  15      256.04      283.62      7.45 o
  -1   6  15       38.67       34.29      3.82 o
   0   6  15      288.80      318.08     13.18 o
  -2  -7  16        6.45        5.48      1.84 o
  -1  -7  16        7.60        4.54      1.84 o
  -4  -6  16        0.00        1.42      1.27 o
  -3  -6  16       63.49       68.56      3.42 o
  -2  -6  16        9.19       12.94      2.01 o
  -1  -6  16       57.25       70.25      5.44 o
   0  -6  16        1.34        2.35      1.49 o
   1  -6  16        0.68        0.44      1.37 o
  -5  -5  16       33.78       34.02      2.41 o
  -2  -5  16       60.36       63.05      3.19 o
  -1  -5  16       46.57       53.54      3.56 o
   0  -5  16        0.70        2.21      1.79 o
   1  -5  16        5.30        4.46      1.67 o
  -1  -4  16       64.83       64.21      4.87 o
   0  -4  16       25.22       26.41      1.82 o
   1  -4  16       37.73       44.69      3.24 o
   2  -4  16       19.78       17.19      2.54 o
  -2  -3  16       53.89       58.49      7.36 o
  -1  -3  16        5.73        4.35      3.54 o
   0  -3  16       19.80       26.99      1.78 o
   1  -3  16        0.06       -0.32      1.25 o
   2  -3  16        4.37        6.37      2.35 o
  -2  -2  16        2.95        0.94      1.89 o
  -1  -2  16       59.77       59.36      2.80 o
   0  -2  16        0.01        0.81      0.93 o
   1  -2  16        7.59        5.53      1.66 o
   2  -2  16        0.52        1.25      1.50 o
  -6  -1  16       51.98       50.11      2.76 o
  -3  -1  16        0.03        2.96      1.99 o
  -2  -1  16        0.28        1.00      1.89 o
  -1  -1  16        0.77        0.79      1.34 o
   0  -1  16        0.07        2.84      1.02 o
   1  -1  16       10.85       12.90      2.18 o
   2  -1  16        0.04        3.17      1.90 o
  -6   0  16        3.43        1.30      1.41 o
  -3   0  16       71.42       82.55      5.64 o
  -2   0  16       17.97       16.88      1.73 o
  -1   0  16       19.44       27.78      1.62 o
   0   0  16        0.98        2.36      1.34 o
   1   0  16        3.85        3.70      1.54 o
   2   0  16       18.48       14.68      2.49 o
  -6   1  16        7.57        6.56      1.90 o
  -5   1  16       31.79       27.85      2.72 o
  -4   1  16        8.18        4.62      1.68 o
  -3   1  16       43.57       42.74      2.51 o
  -2   1  16       17.00       17.88      1.97 o
  -1   1  16       11.86       12.24      1.81 o
   0   1  16       47.24       56.16      4.98 o
   1   1  16        1.66        3.08      1.48 o
   2   1  16        5.77       10.67      2.24 o
  -5   2  16      171.75      189.86      6.59 o
  -4   2  16        1.44        1.28      1.34 o
  -3   2  16      122.01      131.26      4.20 o
  -2   2  16      179.22      182.14      5.11 o
  -1   2  16        1.48        4.76      1.53 o
   0   2  16       10.40       11.61      2.02 o
   1   2  16        0.60        0.56      1.54 o
  -5   3  16        2.49        2.47      2.09 o
  -4   3  16       27.06       30.35      2.65 o
  -3   3  16       38.43       44.05      4.54 o
  -2   3  16       29.72       29.65      2.71 o
  -1   3  16        5.76        6.83      2.00 o
   0   3  16        0.00        1.26      1.46 o
   1   3  16        1.33        2.01      1.51 o
  -4   4  16       27.94       32.44      3.27 o
  -3   4  16        6.34        7.90      1.90 o
  -2   4  16      154.00      169.09      6.98 o
  -1   4  16       46.15       48.81      3.37 o
   0   4  16        7.98        8.66      2.01 o
  -2  -3  17       41.77       55.13      7.23 o
  -1  -3  17        0.60        1.38      1.22 o
  -2  -2  17       72.34       95.47      5.84 o
  -1  -2  17       19.31       19.80      1.92 o
  -2  -1  17        0.21       -0.86      2.02 o
  -1  -1  17        1.73        4.81      1.33 o
  -3   0  17        4.43        4.73      2.48 o
  -2   0  17        0.56        1.13      1.09 o
  -1   0  17       43.76       47.38      2.83 o
 
